# Supplementary material for: Early estimation of the risk factors for hospitalization and mortality by COVID-19 in Mexico
Source: PLoS One. 2020 Sep 11;15(9):e0238905. doi: 10.1371/journal.pone.0238905 (PMC7485801; doi:10.1371/journal.pone.0238905)
Supplement: S1 Material — (CSV) [file pone.0238905.s001.csv]

fecha_actualizacion	id_registro	origen	sector	entidad_um	sexo	entidad_nac	entidad_res	municipio_res	tipo_paciente	fecha_ingreso	fecha_sintomas	fecha_def	def	dias_s_a	dias_s_m	dias_A_M	dias_modelo	intubado	neumonia	edad	nacionalidad	embarazo	habla_lengua_indig	diabetes	epoc	asma	inmusupr	hipertension	otra_com	cardiovascular	obesidad	renal_cronica	tabaquismo	otro_caso	resultado	migrante	pais_nacionalidad	pais_origen	uci	num_comorb	nocormbilidad	combo	sector_1	edad2	_st	_d	_t	_t0	edad2a
28/04/20	1099fa	1	12	9	1	9	9	7	1	07/04/20	31/03/20		0	7			28	0	0	23	1	0	0	0	0	0	0	0	0	0	1	0	0	1	1		M√©xico		0	1	1	7	3	<25 y	1	0	28	0	0
28/04/20	01fd6d	1	8	28	1	28	28	9	1	25/04/20	20/04/20		0	5			8	0	0	19	1	0	0	0	0	0	0	0	0	0	0	0	0	1	1		M√©xico		0	0	0	8	4	<25 y	1	0	8	0	0
28/04/20	04c111	2	12	15	1	15	15	104	1	22/04/20	18/04/20		0	4			10	0	0	23	1	0	0	0	0	0	0	0	1	0	0	0	0	1	1		M√©xico		0	0	1	8	3	<25 y	1	0	10	0	0
28/04/20	1a874f	2	12	27	2	27	27	9	1	24/04/20	15/04/20		0	9			13	0	0	24	1	0	0	0	0	0	0	0	0	0	0	0	0	1	1		M√©xico		0	0	1	8	3	<25 y	1	0	13	0	0
28/04/20	1adcc6	1	4	15	1	15	15	24	1	04/04/20	31/03/20		0	4			28	0	0	23	1	0	0	0	0	1	0	0	0	0	0	0	0		1		M√©xico		0	1	1	8	1	<25 y	1	0	28	0	0
28/04/20	01a091	2	12	15	2	15	15	31	2	04/04/20	01/04/20		0	3			27	0	1	0	1	0	0	1	0	0	0	0	0	0	0	0	0	0	1		M√©xico		0	1	0	4	3	<25 y	1	0	27	0	0
28/04/20	05c659	1	12	16	2	16	16	112	2	23/04/20	22/04/20		0	1			6	0	1	1	1	0	0	0	0	0	0	1	0	0	1	0	0		1		M√©xico		0	2	1	5	3	<25 y	1	0	6	0	0
28/04/20	0fabf1	1	12	12	2	99	12	1	1	17/03/20	17/03/20		0	0			42	0	0	20	0	0	0	1	0	0	0	0	0	0	1	0	0	0	1		Francia		0	2	1	3	3	<25 y	1	0	42	0	0
28/04/20	0b9ecb	2	12	23	2	26	23	5	1	19/03/20	13/03/20		0	6			46	0	0	17	1	0	0	0	0	0	0	0	0	0	0	0	0	1	1		M√©xico		0	0	1	8	3	<25 y	1	0	46	0	0
28/04/20	1aef56	2	12	2	2	2	2	4	1	20/04/20	15/04/20		0	5			13	0	0	8	1	0	0	1	0	0	0	1	0	0	1	0	0	1	1		M√©xico		0	3	1	1	3	<25 y	1	0	13	0	0
28/04/20	0e2159	2	12	21	1	21	21	114	1	09/04/20	05/04/20		0	4			23	0	0	19	1	0	0	0	0	0	1	0	1	0	0	0	0	1	1		M√©xico		0	0	1	8	3	<25 y	1	0	23	0	0
28/04/20	07a416	1	9	9	1	9	9	4	1	14/03/20	09/03/20		0	5			50	0	0	13	1	0	0	0	0	0	0	0	0	0	0	0	0	0	1		M√©xico		0	0	1	8	5	<25 y	1	0	50	0	0
28/04/20	02b451	2	3	2	2	2	2	2	1	30/03/20	28/03/20		0	2			31	0	0	15	1	0	0	0	0	0	0	0	0	0	0	0	0	1	1		M√©xico		0	0	1	8	4	<25 y	1	0	31	0	0
28/04/20	0e753d	1	12	9	1	9	9	10	1	14/04/20	12/04/20		0	2			16	0	0	21	1	0	0	0	0	0	1	1	1	0	0	0	0	0	1		M√©xico		0	1	1	6	3	<25 y	1	0	16	0	0
28/04/20	156be5	2	12	27	1	27	27	10	1	26/04/20	25/04/20		0	1			3	0	0	24	1	1	0	0	0	0	0	0	1	0	0	0	0	0	1		M√©xico		0	0	1	8	3	<25 y	1	0	3	0	0
28/04/20	00aa39	2	12	9	2	9	9	13	1	22/04/20	16/04/20		0	6			12	0	0	16	1	0	0	0	0	0	0	0	0	0	0	0	0	1	1		M√©xico		0	0	1	8	3	<25 y	1	0	12	0	0
28/04/20	183f10	1	12	16	1	16	16	112	1	24/04/20	20/04/20		0	4			8	0	0	23	1	0	0	0	0	1	0	1	0	0	1	0	0	1	1		M√©xico		0	3	1	5	3	<25 y	1	0	8	0	0
28/04/20	08d4bc	1	12	32	2	32	32	20	1	20/04/20	14/04/20		0	6			14	0	0	23	1	0	0	0	0	0	0	0	0	0	0	0	0	1	1		M√©xico		0	0	0	8	3	<25 y	1	0	14	0	0
28/04/20	10d6de	2	12	12	1	12	12	1	1	12/04/20	06/04/20		0	6			22	0	0	21	1	0	0	0	0	0	0	0	0	0	0	0	0	1	1		M√©xico		0	0	1	8	3	<25 y	1	0	22	0	0
28/04/20	1aee8b	1	12	23	2	99	23	5	1	16/03/20	09/03/20		0	7			50	0	0	18	0	0	0	0	0	0	0	0	0	0	0	0	0	0	1	0	Estados Unidos de Am√©rica		0	0	1	8	3	<25 y	1	0	50	0	0
28/04/20	0b455a	2	12	20	2	99	20	37	2	08/04/20	03/04/20		0	5			25	0	1	21	0	0	0	0	0	0	0	0	0	0	0	0	0	0	1	1	Estados Unidos de Am√©rica	Estados Unidos de AmÈrica	0	0	1	8	3	<25 y	1	0	25	0	0
28/04/20	033d3b	2	12	25	2	25	25	12	1	23/04/20	22/04/20		0	1			6	0	0	21	1	0	0	1	0	0	0	1	0	0	0	0	0	1	1		M√©xico		0	2	0	2	3	<25 y	1	0	6	0	0
28/04/20	11a35e	2	12	29	1	29	29	21	1	24/04/20	20/04/20		0	4			8	0	0	24	1	0	0	0	0	0	0	0	0	0	0	0	0	0	1		M√©xico		0	0	1	8	3	<25 y	1	0	8	0	0
28/04/20	0d5793	1	12	17	2	17	17	18	1	06/04/20	06/04/20		0	0			22	0	0	12	1	0	0	1	0	0	0	0	0	0	0	1	0	1	1		M√©xico		0	2	0	4	3	<25 y	1	0	22	0	0
28/04/20	066b81	2	12	21	1	21	21	191	1	30/03/20	23/03/20		0	7			36	0	0	22	1	0	0	0	0	0	0	0	0	0	0	0	0	1	1		M√©xico		0	0	1	8	3	<25 y	1	0	36	0	0
28/04/20	09ed1c	2	12	28	2	28	28	41	1	23/04/20	20/04/20		0	3			8	0	0	4	1	0	0	0	0	0	0	0	0	0	0	0	0	1	1		M√©xico		0	0	1	8	3	<25 y	1	0	8	0	0
28/04/20	3.00E+50	2	4	26	1	26	26	26	1	21/04/20	16/04/20		0	5			12	0	0	2	1	0	0	0	0	0	0	0	0	0	0	0	0		1		M√©xico		0	0	1	8	1	<25 y	1	0	12	0	0
28/04/20	195a98	2	12	9	1	9	9	3	1	16/04/20	14/04/20		0	2			14	0	0	14	1	0	0	0	0	0	0	0	0	0	0	0	0	1	1		M√©xico		0	0	1	8	3	<25 y	1	0	14	0	0
28/04/20	0e2a9e	1	12	7	1	7	7	78	2	22/04/20	18/04/20		0	4			10	0	1	23	1	0	0	1	0	0	0	0	0	0	1	0	0	1	1		M√©xico		0	2	0	3	3	<25 y	1	0	10	0	0
28/04/20	108915	1	12	9	1	13	15	2	1	17/04/20	14/04/20		0	3			14	0	0	24	1	0	0	0	0	0	0	0	0	0	0	0	0	1	1		M√©xico		0	0	1	8	3	<25 y	1	0	14	0	0
28/04/20	06b98a	2	12	27	1	27	27	4	2	26/04/20	25/04/20		0	1			3	0	0	17	1	1	0	0	0	0	0	0	1	0	0	0	0	0	1		M√©xico		0	0	1	8	3	<25 y	1	0	3	0	0
28/04/20	12dc71	2	12	15	2	9	15	51	1	21/04/20	20/04/20		0	1			8	0	0	23	1	0	0	1	0	0	0	0	0	0	1	0	0	0	1		M√©xico		0	2	1	3	3	<25 y	1	0	8	0	0
28/04/20	14fbed	1	4	2	2	2	2	2	1	17/04/20	11/04/20		0	6			17	0	0	24	1	0	0	1	0	0	0	1	0	0	1	0	0		1		M√©xico		0	3	1	1	1	<25 y	1	0	17	0	0
28/04/20	1a5b8a	2	12	14	2	14	14	96	1	17/04/20	14/04/20		0	3			14	0	0	7	1	0	0	0	0	0	0	0	0	1	0	0	0	1	1		M√©xico		0	1	1	8	3	<25 y	1	0	14	0	0
28/04/20	07b413	2	12	21	2	21	21	114	1	27/03/20	23/03/20		0	4			36	0	0	23	1	0	0	0	0	0	0	0	0	0	0	0	0	1	1		M√©xico		0	0	1	8	3	<25 y	1	0	36	0	0
28/04/20	018f2f	2	12	5	1	5	5	30	1	30/03/20	28/03/20		0	2			31	0	0	10	1	0	0	0	0	0	0	0	0	0	0	0	0	1	1		M√©xico		0	0	1	8	3	<25 y	1	0	31	0	0
28/04/20	1d7d39	2	12	9	2	9	15	31	1	22/04/20	17/04/20		0	5			11	0	0	23	1	0	0	0	0	0	0	0	0	0	0	0	0	0	1		M√©xico		0	0	1	8	3	<25 y	1	0	11	0	0
28/04/20	14b25b	1	12	5	2	5	5	18	1	06/04/20	30/03/20		0	7			29	0	0	24	1	0	0	0	0	0	0	0	0	0	0	0	0	0	1		M√©xico		0	0	1	8	3	<25 y	1	0	29	0	0
28/04/20	15d22d	2	9	19	2	19	19	39	1	02/04/20	02/04/20		0	0			26	0	0	21	1	0		1	0	0	0	0	0	0	0	0	0	0	1		M√©xico		0	1	0	4	5	<25 y	1	0	26	0	0
28/04/20	0ddadf	2	4	15	2	15	15	60	1	31/03/20	30/03/20		0	1			29	0	0	23	1	0	0	0	0	0	0	0	0	0	1	0	0		1		M√©xico		0	1	1	7	1	<25 y	1	0	29	0	0
28/04/20	08c7db	1	4	3	1	3	3	8	1	31/03/20	28/03/20		0	3			31	0	0	23	1	0	0	0	0	0	0	0	0	0	0	0	0		1		M√©xico		0	0	1	8	1	<25 y	1	0	31	0	0
28/04/20	177a87	1	12	15	2	15	15	121	2	18/04/20	16/04/20		0	2			12	0	1	22	1	0	0	0	0	0	0	0	0	0	0	0	0	0	1		M√©xico		0	0	0	8	3	<25 y	1	0	12	0	0
28/04/20	197a00	1	12	9	2	15	9	7	1	11/04/20	10/04/20		0	1			18	0	0	21	1	0	0	0	0	1	0	0	0	0	1	0	0	0	1		M√©xico		0	2	0	7	3	<25 y	1	0	18	0	0
28/04/20	0a64e8	1	9	9	2	9	9	16	1	14/03/20	07/03/20		0	7			52	0	0	22	1	0	0	0	0	0	0	0	0	0	1	0	0	1	1		M√©xico		0	1	1	7	5	<25 y	1	0	52	0	0
28/04/20	0fe1e5	2	12	28	1	28	28	41	1	20/04/20	20/04/20		0	0			8	0	0	18	1	0	0	0	0	0	0	0	0	0	0	0	0	1	1		M√©xico		0	0	1	8	3	<25 y	1	0	8	0	0
28/04/20	0dc436	2	12	24	2	24	24	28	1	09/04/20	04/04/20		0	5			24	0	0	6	1	0	0	0	0	0	0	0	0	0	0	0	0	0	1		M√©xico		0	0	1	8	3	<25 y	1	0	24	0	0
28/04/20	0718fa	2	12	28	1	28	28	41	1	24/04/20	23/04/20		0	1			5	0	0	19	1	0	0	0	0	0	0	1	0	0	1	0	0	1	1		M√©xico		0	2	1	5	3	<25 y	1	0	5	0	0
28/04/20	06f1c0	2	4	15	2	15	15	121	1	16/04/20	08/04/20		0	8			20	0	0	21	1	0	0	0	0	0	0	0	0	0	0	0	0		1		M√©xico		0	0	1	8	1	<25 y	1	0	20	0	0
28/04/20	0254ab	2	12	9	2	9	9	15	1	17/04/20	13/04/20		0	4			15	0	0	23	1	0	0	0	0	0	0	0	0	0	0	0	0	1	1		M√©xico		0	0	1	8	3	<25 y	1	0	15	0	0
28/04/20	1aff79	2	6	9	1	27	27	4	2	15/04/20	15/04/20		0	0			13	0	0	5	1	0	0	0	0	0	0	0	0	0	0	1	1	1	1		M√©xico		0	1	0	8	2	<25 y	1	0	13	0	0
28/04/20	1a63e5	2	12	9	2	15	9	16	1	10/04/20	04/04/20		0	6			24	0	0	24	1	0	0	0	0	0	0	0	0	0	0	0	1	1	1		M√©xico		0	0	1	8	3	<25 y	1	0	24	0	0
28/04/20	0a6f07	2	4	27	1	27	27	4	1	17/04/20	14/04/20		0	3			14	0	0	17	1	0	0	1	0	0	0	1	0	1	0	0	0		1		M√©xico		0	3	1	2	1	<25 y	1	0	14	0	0
28/04/20	1b3224	2	4	15	2	15	15	60	1	07/04/20	04/04/20		0	3			24	0	0	24	1	0	0	0	0	0	0	0	0	0	0	1	0		1		M√©xico		0	1	0	8	1	<25 y	1	0	24	0	0
28/04/20	06c278	2	4	2	2	2	2	2	2	07/04/20	05/04/20		0	2			23	0	0	22	1	0	0	1	0	0	0	0	0	0	0	0	0		1		M√©xico		0	1	1	4	1	<25 y	1	0	23	0	0
28/04/20	1d8cdf	2	12	14	1	14	14	28	1	25/03/20	22/03/20		0	3			37	0	0	13	1	0	0	0	0	0	0	0	0	0	0	0	0	1	1		M√©xico		0	0	1	8	3	<25 y	1	0	37	0	0
28/04/20	0e006a	2	12	25	2	25	25	12	1	23/04/20	20/04/20		0	3			8	0	0	24	1	0	0	1	0	0	1	1	0	0	0	0	0	1	1		M√©xico		0	2	1	2	3	<25 y	1	0	8	0	0
28/04/20	125ff5	1	4	9	1	9	9	14	2	16/04/20	10/04/20		0	6			18	0	0	23	1	0	0									0	0		1		M√©xico		0	0	1		1	<25 y	1	0	18	0	0
28/04/20	122247	2	12	9	1	15	15	70	1	21/04/20	15/04/20		0	6			13	0	0	23	1	0	0	0	0	0	0	1	0	0	1	0	0	1	1		M√©xico		0	2	1	5	3	<25 y	1	0	13	0	0
28/04/20	087f44	2	12	9	2	20	9	15	1	17/04/20	16/04/20		0	1			12	0	0	20	1	0	1	0	0	0	0	0	0	0	1	0	0	1	1		M√©xico		0	1	1	7	3	<25 y	1	0	12	0	0
28/04/20	196bb6	1	4	2	1	2	2	4	2	13/04/20	06/04/20		0	7			22	0	1	23	1	0	0	0	0	0	0	0	0	0	0	0	0		1		M√©xico		0	0	0	8	1	<25 y	1	0	22	0	0
28/04/20	132282	2	12	7	2	7	7	101	1	05/04/20	25/03/20		0	11			34	0	0	1	1	0	0	0	0	0	0	1	0	0	0	0	0	1	1		M√©xico		0	1	1	6	3	<25 y	1	0	34	0	0
28/04/20	14905e	1	12	19	2	19	19	39	1	08/04/20	03/04/20		0	5			25	0	0	23	1	0	0	0	0	0	0	0	0	0	0	0	0		1		M√©xico		0	0	1	8	3	<25 y	1	0	25	0	0
28/04/20	0e0ab9	1	4	9	2	9	15	58	1	13/04/20	12/04/20		0	1			16	0	1	21	1	0	0	1	0	0	0	0	0	0	0	0	0		1		M√©xico		0	1	0	4	1	<25 y	1	0	16	0	0
28/04/20	12b15b	2	4	9	1	9	15	81	1	13/04/20	02/04/20		0	11			26	0	0	22	1	0	0	0	0	0	0	0	0	1	0	0	0		1		M√©xico		0	1	0	8	1	<25 y	1	0	26	0	0
28/04/20	062b2f	2	4	2	1	7	2	4	2	09/04/20	02/04/20		0	7			26	0	1	21	1	0	0	0	0	0	0	0	0	0	1	0	0		1		M√©xico		0	1	1	7	1	<25 y	1	0	26	0	0
28/04/20	01e66d	2	4	28	1	28	28	22	1	29/03/20	26/03/20		0	3			33	0	0	20	1	0	1	0	0	0	0	0	0	0	0	0	0		1		M√©xico		0	0	1	8	1	<25 y	1	0	33	0	0
28/04/20	0c9eea	1	12	9	2	9	9	7	2	20/04/20	14/04/20		0	6			14	0	1	19	1	0	0	0	0	0	0	1	0	0	0	0	0	0	1		M√©xico		0	1	1	6	3	<25 y	1	0	14	0	0
28/04/20	16d827	2	12	27	1	27	27	3	1	23/04/20	08/04/20		0	15			20	0	0	12	1	0	0	1	0	0	1	0	1	0	0	0	0		1		M√©xico		0	1	0	4	3	<25 y	1	0	20	0	0
28/04/20	16da5c	2	12	25	2	15	25	1	1	16/04/20	13/04/20		0	3			15	0	0	22	1	0		0	0	0	0	0	0	0	0	0	0	0	1		M√©xico		0	0	1	8	3	<25 y	1	0	15	0	0
28/04/20	193f43	2	12	16	1	16	16	76	1	13/04/20	10/04/20		0	3			18	0	1	21	1	0	0	1	0	0	0	0	0	0	0	0	0	0	1		M√©xico		0	1	0	4	3	<25 y	1	0	18	0	0
28/04/20	08eb0c	2	4	15	1	15	15	60	1	04/04/20	01/04/20		0	3			27	0	0	23	1	0	0	0	0	0	0	0	0	0	1	0	0		1		M√©xico		0	1	1	7	1	<25 y	1	0	27	0	0
28/04/20	192999	2	12	20	1	20	20	324	2	20/04/20	15/04/20	22/04/20	1	5	7	2	7	0	1	4	1	0	0	0	0	0	0	0	0	0	0	0	0		1		M√©xico		0	0	1	8	3	<25 y	1	1	7	0	0
28/04/20	1897f5	2	12	9	2	9	9	7	1	21/04/20	18/04/20		0	3			10	0	0	11	1	0		0	0	0	0	0	0	0	0	0	0	0	1		M√©xico		0	0	1	8	3	<25 y	1	0	10	0	0
28/04/20	082b66	2	12	2	2	2	2	4	1	14/04/20	11/04/20		0	3			17	0	0	24	1	0	0	0	0	0	0	1	0	0	0	0	0	1	1		M√©xico		0	1	1	6	3	<25 y	1	0	17	0	0
28/04/20	0c8590	1	12	9	2	9	15	58	1	01/04/20	23/03/20		0	9			36	0	1	23	1	0	0	0	0	0	0	0	0	0	0	0	0	0	1		M√©xico		0	0	0	8	3	<25 y	1	0	36	0	0
28/04/20	0e8d08	1	4	2	2	12	2	4	2	01/04/20	01/04/20		0	0			27	0	0	23	1	0	0	0	0	0	0	0	0	0	0	0	1		1		M√©xico		0	0	1	8	1	<25 y	1	0	27	0	0
28/04/20	3.46E+09	1	4	23	2	23	23	5	1	02/04/20	01/04/20		0	1			27	0	0	23	1	0	0	1	0	0	0	0	0	0	0	0	0		1		M√©xico		0	1	1	4	1	<25 y	1	0	27	0	0
28/04/20	00f78a	2	6	2	1	2	2	4	1	02/04/20	02/04/20		0	0			26	0	0	24	1	0	0	1	0	0	0	0	0	0	0	0	0	0	1		M√©xico		0	1	1	4	2	<25 y	1	0	26	0	0
28/04/20	0.00E+00	2	12	9	2	15	15	35	1	14/04/20	10/04/20		0	4			18	0	0	13	1	0	0	0	0	0	0	0	0	0	0	0	0	1	1		M√©xico		0	0	1	8	3	<25 y	1	0	18	0	0
28/04/20	112416	2	4	1	2	1	1	1	1	21/04/20	14/04/20		0	7			14	0	0	0	1	0	0	0	0	0	0	0	0	0	0	0	0		1		M√©xico		0	0	1	8	1	<25 y	1	0	14	0	0
28/04/20	12da26	1	6	23	2	23	23	5	1	10/04/20	08/04/20		0	2			20	0	0	22	1	0	0	0	0	0	0	0	0	0	0	0	0	1	1		M√©xico		0	0	1	8	2	<25 y	1	0	20	0	0
28/04/20	0e1572	2	12	2	2	7	2	4	1	13/04/20	07/04/20		0	6			21	0	0	24	1	0	0	1	0	0	0	1	0	0	1	0	0	1	1		M√©xico		0	3	1	1	3	<25 y	1	0	21	0	0
28/04/20	1c9b44	1	4	23	2	23	23	5	1	06/04/20	05/04/20		0	1			23	0	0	23	1	0	0	0	0	0	0	0	0	0	1	0	0		1		M√©xico		0	1	0	7	1	<25 y	1	0	23	0	0
28/04/20	0e7ba2	1	12	11	2	11	11	7	1	27/03/20	26/03/20		0	1			33	0	0	16	1	0	0	0	0	0	0	1	0	0	0	0	0	0	1		M√©xico		0	1	1	6	3	<25 y	1	0	33	0	0
28/04/20	1268f5	2	12	10	1	10	10	8	1	19/04/20	11/04/20		0	8			17	0	0	8	1	0	0	1	0	0	0	1	1	0	1	0	0	1	1		M√©xico		0	3	0	1	3	<25 y	1	0	17	0	0
28/04/20	1715ce	1	4	31	2	31	31	50	1	03/04/20	31/03/20		0	3			28	0	0	24	1	0	0	0	0	0	0	0	0	0	1	0	0		1		M√©xico		0	1	1	7	1	<25 y	1	0	28	0	0
28/04/20	0ecfbc	2	4	14	2	14	14	101	1	21/04/20	14/04/20		0	7			14	0	0	21	1	0	0	0	0	0	0	0	0	0	0	0	0		1		M√©xico		0	0	1	8	1	<25 y	1	0	14	0	0
28/04/20	05cd45	2	12	29	2	29	29	5	1	25/04/20	21/04/20		0	4			7	0	0	19	1	0	0	0	0	0	0	1	0	0	0	0	0	1	1		M√©xico		0	1	1	6	3	<25 y	1	0	7	0	0
28/04/20	0d006c	1	4	27	2	27	27	2	1	20/04/20	18/04/20		0	2			10	0	0	20	1	0	0	0	0	0	0	0	0	0	1	0	0		1		M√©xico		0	1	1	7	1	<25 y	1	0	10	0	0
28/04/20	049eb3	2	12	2	1	16	2	4	1	22/04/20	19/04/20		0	3			9	0	0	23	1	0	0	0	0	0	0	0	1	0	0	0	0	0	1		M√©xico		0	0	0	8	3	<25 y	1	0	9	0	0
28/04/20	19e857	1	12	9	1	9	9	12	2	22/04/20	20/04/20		0	2			8	0	0	0	1	0	0	0	0	0	0	1	0	0	0	0	0	0	1		M√©xico		0	1	1	6	3	<25 y	1	0	8	0	0
28/04/20	15caf8	1	12	29	1	29	29	52	1	23/04/20	19/04/20		0	4			9	0	0	24	1	0	0	1	0	1	0	1	0	0	1	0	0	0	1		M√©xico		0	4	1	1	3	<25 y	1	0	9	0	0
28/04/20	07219e	1	12	19	2	25	19	6	1	16/04/20	10/04/20		0	6			18	0	0	17	1	0	0	0	0	0	0	0	0	0	0	0	0	1	1		M√©xico		0	0	1	8	3	<25 y	1	0	18	0	0
28/04/20	0d313e	2	12	28	1	28	28	41	1	20/04/20	20/04/20		0	0			8	0	0	6	1	0	0	0	0	0	0	0	0	0	0	0	0	1	1		M√©xico		0	0	1	8	3	<25 y	1	0	8	0	0
28/04/20	08f31b	1	12	27	1	27	27	4	2	17/04/20	12/04/20		0	5			16	0	0	0	1	0	0	1	0	0	0	0	0	0	0	0	0	1	1		M√©xico		0	1	1	4	3	<25 y	1	0	16	0	0
28/04/20	09caed	2	12	9	2	9	9	12	1	09/04/20	28/03/20		0	12			31	0	0	22	1	0	0	1	1	0	0	1	0	0	1	0	0	0	1		M√©xico		0	4	1	1	3	<25 y	1	0	31	0	0
28/04/20	0e89f5	1	4	15	2	15	15	104	2	13/04/20	13/04/20		0	0			15	0	0	23	1	0	0	1	0	0	0	0	0	0	0	0	0		1		M√©xico		0	1	1	4	1	<25 y	1	0	15	0	0
28/04/20	1d5e8a	1	12	21	2	21	21	114	2	19/04/20	15/04/20		0	4			13	0	0	0	1	0		0	0	0	0	0	0	0	0	0	0	0	1		M√©xico		0	0	1	8	3	<25 y	1	0	13	0	0
28/04/20	157fe5	2	12	9	2	17	9	13	1	19/04/20	18/04/20		0	1			10	0	0	19	1	0	0	0	0	0	0	0	0	0	0	0	0	0	1		M√©xico		0	0	0	8	3	<25 y	1	0	10	0	0
28/04/20	0c5cb0	1	9	9	2	9	9	16	1	19/03/20	18/03/20		0	1			41	0	0	24	1	0	0	0	0	0	0	1	0	0	0	0	0	0	1		M√©xico		0	1	1	6	5	<25 y	1	0	41	0	0
28/04/20	1e6464	2	4	23	1	23	23	8	1	23/04/20	20/04/20		0	3			8	0	0	9	1	0	0	0	0	0	0	1	0	1	0	0	0		1		M√©xico		0	2	1	6	1	<25 y	1	0	8	0	0
28/04/20	0f4b02	2	12	9	2	9	9	10	1	14/04/20	10/04/20		0	4			18	0	0	4	1	0	0	0	0	0	0	0	0	0	0	0	0	1	1		M√©xico		0	0	1	8	3	<25 y	1	0	18	0	0
28/04/20	36797	1	12	26	2	26	26	33	1	13/04/20	05/04/20		0	8			23	0	0	17	1	0	0	0	0	0	0	0	0	0	0	0	0	1	1		M√©xico		0	0	1	8	3	<25 y	1	0	23	0	0
28/04/20	0f99bf	1	4	9	1	9	9	12	1	21/04/20	14/04/20		0	7			14	0	0	23	1	0	0	0	0	0	0	0	0	0	0	0	0		1		M√©xico		0	0	1	8	1	<25 y	1	0	14	0	0
28/04/20	000d46	2	12	9	2	21	9	16	1	20/04/20	16/04/20		0	4			12	0	0	24	1	0	0	0	1	0	0	1	0	0	0	0	0	1	1		M√©xico		0	2	1	6	3	<25 y	1	0	12	0	0
28/04/20	04e94f	1	12	23	1	99	23	5	1	14/03/20	13/03/20		0	1			46	0	0	20	0	0	0	1	1	0	0	1	0	0	1	0	1	1	1		Espa√±a		0	4	0	1	3	<25 y	1	0	46	0	0
28/04/20	095f9e	2	12	11	2	15	11	20	1	28/03/20	22/03/20		0	6			37	0	0	24	1	0	0	0	0	0	0	0	0	0	0	0	0	0	1		M√©xico		0	0	1	8	3	<25 y	1	0	37	0	0
28/04/20	1d324b	1	12	19	1	99	19	21	1	14/04/20	10/04/20		0	4			18	0	0	24	0	0	0	0	0	0	0	0	0	0	0	0	0	0	1	0	Estados Unidos de Am√©rica		0	0	1	8	3	<25 y	1	0	18	0	0
28/04/20	01d60b	1	12	2	2	25	2	4	1	14/04/20	10/04/20		0	4			18	0	0	23	1	0	0	0	0	0	0	0	0	0	0	0	1	0	1		M√©xico		0	0	1	8	3	<25 y	1	0	18	0	0
28/04/20	1e79d0	2	12	17	2	17	17	7	1	20/04/20	20/04/20		0	0			8	0	0	21	1	0	0	0	0	0	0	0	0	0	0	0	0	1	1		M√©xico		0	0	0	8	3	<25 y	1	0	8	0	0
28/04/20	13e8ef	2	12	28	2	28	28	41	1	21/04/20	17/04/20		0	4			11	0	0	17	1	0	0	0	0	0	0	0	0	0	0	0	0	1	1		M√©xico		0	0	1	8	3	<25 y	1	0	11	0	0
28/04/20	175227	1	12	9	1	9	9	12	1	22/04/20	17/04/20		0	5			11	0	0	24	1	0	0	0	0	0	0	1	0	0	0	0	1	0	1		M√©xico		0	1	1	6	3	<25 y	1	0	11	0	0
28/04/20	0eddbf	2	12	27	1	27	27	4	1	19/04/20	17/04/20		0	2			11	0	0	22	1	1	0	0	0	0	0	1	0	0	0	0	0	0	1		M√©xico		0	1	1	6	3	<25 y	1	0	11	0	0
28/04/20	0ce4e9	2	4	28	1	28	28	22	1	27/04/20	27/04/20		0	0			1	0	0	2	1	0	0	0	0	0	0	0	0	0	0	0	0		1		M√©xico		0	0	1	8	1	<25 y	1	0	1	0	0
28/04/20	167b83	2	12	9	2	15	9	14	1	12/04/20	10/04/20		0	2			18	0	0	23	1	0	0	1	0	1	0	0	0	0	0	0	0	0	1		M√©xico		0	2	0	4	3	<25 y	1	0	18	0	0
28/04/20	1b33e1	1	12	31	1	31	31	50	1	25/04/20	21/04/20		0	4			7	0	0	18	1	0	0	0	0	0	0	0	0	0	1	0	0	1	1		M√©xico		0	1	1	7	3	<25 y	1	0	7	0	0
28/04/20	18e690	1	12	30	2	30	30	193	1	25/03/20	20/03/20		0	5			39	0	0	23	1	0	0	0	0	0	0	0	0	0	0	0	1	0	1		M√©xico		0	0	1	8	3	<25 y	1	0	39	0	0
28/04/20	1863b9	1	12	15	2	15	15	37	2	15/04/20	14/04/20		0	1			14	0	1	10	1	0	0	0	0	0	0	0	0	0	0	0	0	1	1		M√©xico		0	0	0	8	3	<25 y	1	0	14	0	0
28/04/20	047fd8	1	12	9	1	15	15	37	2	18/04/20	09/04/20		0	9			19	0	0	17	1	0	0	0	0	0	0	0	0	0	0	0	0	1	1		M√©xico		0	0	1	8	3	<25 y	1	0	19	0	0
28/04/20	0a5b69	2	12	24	2	24	24	28	1	27/03/20	24/03/20		0	3			35	0	0	22	1	0	0	0	0	0	0	0	0	0	0	0	0	1	1		M√©xico		0	0	1	8	3	<25 y	1	0	35	0	0
28/04/20	04508f	2	12	29	1	29	29	13	1	06/04/20	28/03/20		0	9			31	0	0	23	1	0	0	0	0	0	0	0	0	0	0	0	0	1	1		M√©xico		0	0	1	8	3	<25 y	1	0	31	0	0
28/04/20	19dbbf	2	12	9	1	15	9	17	1	17/04/20	10/04/20		0	7			18	0	0	19	1	0	0	0	0	0	0	0	0	0	1	0	0	1	1		M√©xico		0	1	1	7	3	<25 y	1	0	18	0	0
28/04/20	1432cd	1	12	9	2	9	15	58	1	13/04/20	06/04/20		0	7			22	0	0	24	1	0	0	0	0	0	0	0	0	0	0	0	0	1	1		M√©xico		0	0	1	8	3	<25 y	1	0	22	0	0
28/04/20	1b1715	1	12	9	1	9	9	14	1	31/03/20	31/03/20		0	0			28	0	0	24	1	0	0	0	0	0	0	0	0	0	0	0	0	1	1		M√©xico		0	0	0	8	3	<25 y	1	0	28	0	0
28/04/20	1c31b5	1	4	3	2	3	3	8	1	08/04/20	01/04/20		0	7			27	0	0	24	1	0	0	0	0	0	0	0	0	0	0	0	0		1		M√©xico		0	0	1	8	1	<25 y	1	0	27	0	0
28/04/20	171401	2	12	1	1	1	1	1	1	25/03/20	25/03/20		0	0			34	0	0	5	1	0	0									0	0	1	1		M√©xico		0	0	1		3	<25 y	1	0	34	0	0
28/04/20	1c8ecb	1	12	19	2	19	19	39	1	12/04/20	09/04/20		0	3			19	0	0	22	1	0	0	0	0	1	0	0	0	0	0	0	0	0	1		M√©xico		0	1	1	8	3	<25 y	1	0	19	0	0
28/04/20	09c65b	2	9	30	2	30	30	87	1	23/03/20	20/03/20		0	3			39	0	0	22	1	0	0	1	0	0	0	1	0	0	0	0	0	0	1		M√©xico		0	2	1	2	5	<25 y	1	0	39	0	0
28/04/20	1c4742	1	12	2	1	11	2	4	2	22/04/20	20/04/20	25/04/20	1	2	5	3	5	0	1	21	1	0	0	0	0	0	0	0	0	0	0	0	0		1		M√©xico		0	0	0	8	3	<25 y	1	1	5	0	0
28/04/20	062b5b	2	12	5	2	5	5	18	1	21/04/20	11/04/20		0	10			17	0	0	11	1	0	0	0	0	0	0	0	0	0	0	0	0	0	1		M√©xico		0	0	0	8	3	<25 y	1	0	17	0	0
28/04/20	1413d1	2	4	30	2	30	30	193	1	23/04/20	19/04/20		0	4			9	0	0	24	1	0	0	1	0	0	0	1	0	1	1	0	0		1		M√©xico		0	4	0	1	1	<25 y	1	0	9	0	0
28/04/20	03cf6a	2	9	8	2	8	8	19	1	24/04/20	17/04/20		0	7			11	0	0	21	1	0	0	0	0	0	0	0	0	0	0	0	0	1	1		M√©xico		0	0	1	8	5	<25 y	1	0	11	0	0
28/04/20	14efdb	2	12	5	1	5	5	25	1	30/03/20	28/03/20		0	2			31	0	0	3	1	0	0	0	0	0	0	0	0	0	1	0	0	1	1		M√©xico		0	1	1	7	3	<25 y	1	0	31	0	0
28/04/20	0e8bc6	1	12	9	1	9	9	10	1	22/04/20	16/04/20		0	6			12	0	0	19	1	0	0	0	0	0	0	0	0	0	0	0	0	1	1		M√©xico		0	0	1	8	3	<25 y	1	0	12	0	0
28/04/20	0f7c7c	2	12	9	1	9	9	8	1	19/04/20	18/04/20		0	1			10	0	0	22	1	0	0	0	0	0	0	0	0	0	0	0	0	0	1		M√©xico		0	0	1	8	3	<25 y	1	0	10	0	0
28/04/20	1a6d6f	2	12	11	1	11	11	20	1	17/04/20	15/04/20		0	2			13	0	0	6	1	0	0	1	0	0	0	0	0	0	0	0	0		1		M√©xico		0	1	1	4	3	<25 y	1	0	13	0	0
28/04/20	068f95	2	12	30	1	30	30	193	1	21/03/20	20/03/20		0	1			39	0	0	23	1	0	0	0	0	0	0	0	0	0	0	0	0	0	1		M√©xico		0	0	1	8	3	<25 y	1	0	39	0	0
28/04/20	04e3fd	2	12	29	1	15	29	33	1	23/03/20	16/03/20		0	7			43	0	0	20	1	0	0	1	0	0	0	0	0	0	1	0	0	1	1		M√©xico		0	2	1	3	3	<25 y	1	0	43	0	0
28/04/20	095d8d	1	12	28	2	28	28	32	1	23/04/20	20/04/20		0	3			8	0	0	13	1	0	0	0	0	0	0	0	0	0	0	0	0	1	1		M√©xico		0	0	1	8	3	<25 y	1	0	8	0	0
28/04/20	015af1	2	4	12	1	12	12	1	1	17/04/20	16/04/20		0	1			12	0	0	10	1	0	0	0	0	0	0	1	0	0	1	0	0		1		M√©xico		0	2	1	5	1	<25 y	1	0	12	0	0
28/04/20	1011	1	12	2	2	11	2	2	1	23/04/20	20/04/20		0	3			8	0	1	21	1	0	0	0	0	0	0	0	0	0	0	0	0	0	1		M√©xico		0	0	1	8	3	<25 y	1	0	8	0	0
28/04/20	0efbaf	2	9	28	2	16	28	32	1	06/04/20	04/04/20		0	2			24	0	0	22	1	0	0	1	0	0	0	1	0	0	1	0	0	1	1		M√©xico		0	3	1	1	5	<25 y	1	0	24	0	0
28/04/20	0e12cd	2	12	9	1	9	9	15	1	21/04/20	18/04/20		0	3			10	0	0	9	1	0	0	0	0	0	1	1	1	0	0	0	0	1	1		M√©xico		0	1	1	6	3	<25 y	1	0	10	0	0
28/04/20	12403f	2	9	19	1	24	19	19	1	22/04/20	22/04/20		0	0			6	0	0	17	1	0	0	0	0	0	0	1	0	0	0	0	0	0	1		M√©xico		0	1	1	6	5	<25 y	1	0	6	0	0
28/04/20	164cbd	1	12	31	2	31	31	50	1	13/04/20	11/04/20		0	2			17	0	0	24	1	0	0	0	0	0	0	0	0	0	0	0	0	0	1		M√©xico		0	0	1	8	3	<25 y	1	0	17	0	0
28/04/20	1c724e	2	12	15	2	15	15	31	2	19/04/20	14/04/20		0	5			14	0	0	0	1	0	0	0	0	0	0	0	0	0	0	0	0	1	1		M√©xico		0	0	0	8	3	<25 y	1	0	14	0	0
28/04/20	12e476	2	12	28	2	15	28	41	1	25/04/20	25/04/20		0	0			3	0	0	9	1	0	0	0	0	1	0	0	0	1	0	0	0	0	1		M√©xico		0	2	1	8	3	<25 y	1	0	3	0	0
28/04/20	1d3ab2	2	12	9	2	9	9	6	1	16/04/20	15/04/20		0	1			13	0	0	23	1	0	0	0	0	0	0	0	0	0	0	0	0	1	1		M√©xico		0	0	1	8	3	<25 y	1	0	13	0	0
28/04/20	0d3507	2	12	9	1	15	9	17	1	22/04/20	12/04/20		0	10			16	0	0	24	1	0	0	0	0	0	0	0	0	0	0	0	1	1	1		M√©xico		0	0	1	8	3	<25 y	1	0	16	0	0
28/04/20	1ca62d	2	12	22	2	22	22	14	1	11/04/20	11/04/20		0	0			17	0	0	13	1	0	0	0	0	1	0	0	0	0	0	0	0	1	1		M√©xico		0	1	1	8	3	<25 y	1	0	17	0	0
28/04/20	13110a	2	12	5	2	5	5	30	1	29/03/20	29/03/20		0	0			30	0	0	18	1	0	0	1	0	0	0	0	0	0	0	0	0	1	1		M√©xico		0	1	1	4	3	<25 y	1	0	30	0	0
28/04/20	123cfe	2	12	9	2	9	9	17	1	03/04/20	31/03/20		0	3			28	0	0	22	1	0	0	0	0	0	0	1	0	0	0	0	0	0	1		M√©xico		0	1	1	6	3	<25 y	1	0	28	0	0
28/04/20	17144d	1	4	9	2	12	9	16	1	14/04/20	13/04/20		0	1			15	0	0	0	1	0	0	1	0	0	0	0	0	0	0	0	0		1		M√©xico		0	1	1	4	1	<25 y	1	0	15	0	0
28/04/20	09da42	2	12	2	1	2	2	4	1	09/04/20	06/04/20		0	3			22	0	0	24	1	0	0	0	0	0	0	0	0	0	0	0	0	1	1		M√©xico		0	0	0	8	3	<25 y	1	0	22	0	0
28/04/20	1553c1	2	12	27	1	27	27	13	1	24/04/20	17/04/20		0	7			11	0	0	23	1	0	0	0	0	0	0	0	0	0	0	0	0	1	1		M√©xico		0	0	1	8	3	<25 y	1	0	11	0	0
28/04/20	77188	1	12	2	1	2	2	2	2	30/03/20	20/03/20		0	10			39	0	1	21	1	1	0	0	0	0	0	0	0	0	0	0	0	1	1		M√©xico		0	0	1	8	3	<25 y	1	0	39	0	0
28/04/20	0e1ddf	2	12	27	1	27	27	6	1	19/04/20	19/04/20		0	0			9	0	0	19	1	0	0	0	0	0	0	1	0	0	0	0	0	0	1		M√©xico		0	1	1	6	3	<25 y	1	0	9	0	0
28/04/20	0bffc0	1	12	21	1	30	21	174	2	24/04/20	23/04/20		0	1			5	0	0	22	1	0	0	0	0	0	0	0	0	0	0	0	0	0	1		M√©xico		0	0	1	8	3	<25 y	1	0	5	0	0
28/04/20	127227	1	12	9	2	15	9	11	1	25/04/20	25/04/20		0	0			3	0	0	22	1	0	0	0	0	0	0	0	0	0	0	0	0	1	1		M√©xico		0	0	1	8	3	<25 y	1	0	3	0	0
28/04/20	03a93b	1	12	14	1	14	14	39	1	03/04/20	30/03/20		0	4			29	0	0	24	1	0	0	0	0	0	0	0	0	0	1	0	1	1	1		M√©xico		0	1	0	7	3	<25 y	1	0	29	0	0
28/04/20	17431e	2	12	20	2	20	20	188	2	18/04/20	16/04/20		0	2			12	0	0	17	1	0	1	0	0	0	0	0	0	0	0	0	0	0	1		M√©xico		0	0	1	8	3	<25 y	1	0	12	0	0
28/04/20	22017	2	12	9	1	9	9	7	1	20/04/20	17/04/20		0	3			11	0	0	24	1	0	0	1	0	1	0	1	0	0	0	0	0	1	1		M√©xico		0	3	1	2	3	<25 y	1	0	11	0	0
28/04/20	13e787	2	12	9	2	9	9	9	1	23/04/20	20/04/20		0	3			8	0	0	12	1	0	0	0	0	0	0	0	0	0	0	0	0	1	1		M√©xico		0	0	0	8	3	<25 y	1	0	8	0	0
28/04/20	1c6a03	2	12	31	2	31	31	101	1	23/04/20	21/04/20		0	2			7	0	0	22	1	0		0	0	0	0	0	1	0	0	0	1	0	1		M√©xico		0	0	1	8	3	<25 y	1	0	7	0	0
28/04/20	0e9a04	2	12	9	2	15	15	70	1	21/04/20	12/04/20		0	9			16	0	0	20	1	0	0	0	0	0	0	1	0	1	1	0	0	1	1		M√©xico		0	3	1	5	3	<25 y	1	0	16	0	0
28/04/20	175dfc	2	12	9	1	9	9	5	1	21/04/20	15/04/20		0	6			13	0	0	23	1	0	0	0	0	0	0	0	0	0	0	0	0	1	1		M√©xico		0	0	1	8	3	<25 y	1	0	13	0	0
28/04/20	13baff	2	12	9	2	9	9	13	1	14/04/20	08/04/20		0	6			20	0	0	23	1	0	0	0	0	0	0	0	0	0	0	0	0	1	1		M√©xico		0	0	1	8	3	<25 y	1	0	20	0	0
28/04/20	13d707	1	9	9	1	9	9	10	1	14/03/20	14/03/20		0	0			45	0	0	6	1	0	0	0	0	0	0	0	0	0	0	0	0	1	1		M√©xico		0	0	1	8	5	<25 y	1	0	45	0	0
28/04/20	16a347	1	4	2	2	2	2	2	1	13/04/20	06/04/20		0	7			22	0	0	24	1	0	0	0	0	0	0	0	0	0	0	0	0		1		M√©xico		0	0	1	8	1	<25 y	1	0	22	0	0
28/04/20	094eca	2	12	9	1	9	9	8	1	19/04/20	16/04/20		0	3			12	0	0	24	1	0	0	1	0	0	0	1	0	0	0	0	0	0	1		M√©xico		0	2	0	2	3	<25 y	1	0	12	0	0
28/04/20	16121	1	12	15	2	15	15	104	2	12/04/20	10/04/20		0	2			18	0	1	0	1	0		1	0	0	0	1	0	0	0	0	1	0	1		M√©xico		0	2	1	2	3	<25 y	1	0	18	0	0
28/04/20	1add7e	1	12	27	2	27	27	2	2	24/04/20	21/04/20		0	3			7	1	1	1	1	0	0	0	0	0	0	0	0	0	0	0	0	0	1		M√©xico		0	0	1	8	3	<25 y	1	0	7	0	0
28/04/20	0f897a	1	12	9	1	9	9	15	2	22/04/20	22/04/20		0	0			6	0	0	0	1	0	0	0	0	0	0	0	0	0	0	0	0	1	1		M√©xico		0	0	1	8	3	<25 y	1	0	6	0	0
28/04/20	1934c1	2	4	13	2	13	13	77	2	27/03/20	27/03/20		0	0			32	0	1	3	1	0	0	0	0	0	0	0	0	0	0	0	0		1		M√©xico		0	0	1	8	1	<25 y	1	0	32	0	0
28/04/20	0b43a6	1	12	3	2	3	3	8	1	25/04/20	20/04/20		0	5			8	0	0	22	1	0	0	0	0	0	0	1	0	0	0	0	0	1	1		M√©xico		0	1	1	6	3	<25 y	1	0	8	0	0
28/04/20	1b0a7c	1	4	30	1	30	30	87	1	26/03/20	22/03/20		0	4			37	0	0	24	1	0	0	0	0	0	0	1	0	0	1	0	0		1		M√©xico		0	2	1	5	1	<25 y	1	0	37	0	0
28/04/20	0c1c71	2	12	9	2	9	9	11	1	09/04/20	09/04/20		0	0			19	0	0	11	1	0	0	1	1	0	0	1	0	0	1	0	0	1	1		M√©xico		0	4	1	1	3	<25 y	1	0	19	0	0
28/04/20	0acf1c	1	4	3	2	25	3	3	1	14/04/20	11/04/20		0	3			17	0	0	21	1	0	0	0	0	0	0	0	0	0	0	0	0		1		M√©xico		0	0	1	8	1	<25 y	1	0	17	0	0
28/04/20	1cd50f	2	12	14	2	14	14	39	1	14/03/20	14/03/20		0	0			45	0	0	20	1	0	0	1	0	0	0	0	0	0	0	0	0	0	1		M√©xico		0	1	1	4	3	<25 y	1	0	45	0	0
28/04/20	0342a2	1	4	5	2	5	5	18	1	29/03/20	21/03/20		0	8			38	0	0	24	1	0	0	0	0	0	0	0	0	0	0	0	0		1		M√©xico		0	0	0	8	1	<25 y	1	0	38	0	0
28/04/20	0e3162	2	12	28	2	16	28	32	1	17/04/20	14/04/20		0	3			14	0	0	22	1	0	0	1	0	0	0	1	0	0	1	0	0	1	1		M√©xico		0	3	1	1	3	<25 y	1	0	14	0	0
28/04/20	05d64e	1	4	9	2	9	9	6	2	27/03/20	27/03/20		0	0			32	0	0	7	1	0	0	0	0	0	0	0	0	0	0	0	0		1		M√©xico		0	0	1	8	1	<25 y	1	0	32	0	0
28/04/20	09701a	2	9	9	2	9	9	7	1	15/04/20	12/04/20		0	3			16	0	0	20	1	0	0	0	0	0	0	0	0	0	0	0	0		1		M√©xico		0	0	1	8	5	<25 y	1	0	16	0	0
28/04/20	03e7dd	1	12	9	1	9	15	58	1	16/04/20	16/04/20		0	0			12	0	0	23	1	0	0	0	0	0	0	0	0	0	1	0	0	1	1		M√©xico		0	1	0	7	3	<25 y	1	0	12	0	0
28/04/20	0c033b	1	12	2	2	2	2	2	2	18/03/20	17/03/20		0	1			42	0	1	22	1	0	0	1	0	0	0	1	0	0	0	0	1	1	1		M√©xico		0	2	1	2	3	<25 y	1	0	42	0	0
28/04/20	1dd277	2	12	28	1	28	28	41	1	20/04/20	20/04/20		0	0			8	0	0	7	1	0	0	0	0	0	0	0	0	0	0	0	0	1	1		M√©xico		0	0	1	8	3	<25 y	1	0	8	0	0
28/04/20	103eb2	1	12	9	2	9	15	58	1	22/04/20	20/04/20		0	2			8	0	0	23	1	0	0	0	0	0	0	0	0	0	0	0	0	0	1		M√©xico		0	0	0	8	3	<25 y	1	0	8	0	0
28/04/20	1a2fab	2	12	2	2	2	2	4	2	10/04/20	08/04/20		0	2			20	0	1	22	1	0	0	0	0	0	0	1	0	0	0	0	1	0	1		M√©xico		0	1	0	6	3	<25 y	1	0	20	0	0
28/04/20	1d4c42	2	4	25	1	25	25	1	1	22/04/20	20/04/20		0	2			8	0	0	23	1	0	0	1	0	0	0	1	0	0	0	0	0		1		M√©xico		0	2	1	2	1	<25 y	1	0	8	0	0
28/04/20	37470	1	12	9	2	9	9	8	1	22/04/20	20/04/20		0	2			8	0	0	15	1	0	0	0	0	0	0	0	0	0	0	0	0	0	1		M√©xico		0	0	1	8	3	<25 y	1	0	8	0	0
28/04/20	22388	1	9	9	2	99	9	10	1	16/03/20	10/03/20		0	6			49	0	0	23	0	0	0	0	0	0	0	0	0	0	0	0	0	1	1	0	Estados Unidos de Am√©rica		0	0	1	8	5	<25 y	1	0	49	0	0
28/04/20	1c98ca	2	12	9	2	9	9	12	1	21/04/20	12/04/20		0	9			16	0	0	18	1	0	0	1	0	0	0	1	0	0	1	0	0	1	1		M√©xico		0	3	1	1	3	<25 y	1	0	16	0	0
28/04/20	171241	2	12	27	2	27	27	10	1	18/04/20	16/04/20		0	2			12	0	0	19	1	0	0	0	0	0	0	0	0	0	0	0	0	1	1		M√©xico		0	0	1	8	3	<25 y	1	0	12	0	0
28/04/20	14264e	2	4	9	2	9	9	7	1	21/04/20	16/04/20		0	5			12	0	1	22	1	0	0	0	0	0	0	0	1	0	0	0	0		1		M√©xico		0	0	1	8	1	<25 y	1	0	12	0	0
28/04/20	1afdc1	2	12	9	2	9	9	13	1	11/04/20	10/04/20		0	1			18	0	0	4	1	0	0	0	0	0	0	0	0	0	0	0	0	0	1		M√©xico		0	0	1	8	3	<25 y	1	0	18	0	0
28/04/20	07867e	1	9	9	2	9	9	10	1	21/03/20	20/03/20		0	1			39	0	0	20	1	0	0	0	0	0	0	0	0	0	0	0	0	1	1		M√©xico		0	0	1	8	5	<25 y	1	0	39	0	0
28/04/20	0e5960	2	12	28	1	28	28	41	1	23/04/20	13/04/20		0	10			15	0	0	23	1	0	0	0	0	0	0	1	0	0	1	0	0	1	1		M√©xico		0	2	1	5	3	<25 y	1	0	15	0	0
28/04/20	096fd7	2	12	15	2	9	15	70	1	06/04/20	03/04/20		0	3			25	0	0	17	1	0	0	0	0	0	0	0	0	0	0	0	0	1	1		M√©xico		0	0	1	8	3	<25 y	1	0	25	0	0
28/04/20	02c78c	1	4	17	2	12	17	12	2	24/04/20	21/04/20		0	3			7	0	0	21	1	0	0	0	0	0	0	0	0	0	0	0	0		1		M√©xico		0	0	1	8	1	<25 y	1	0	7	0	0
28/04/20	0ce136	2	12	10	2	99	10	8	1	27/04/20	24/04/20		0	3			4	0	0	13	0	0	0	1	0	0	0	1	0	0	0	0	0	1	1	0	Estados Unidos de Am√©rica		0	2	1	2	3	<25 y	1	0	4	0	0
28/04/20	14013	2	12	24	1	24	24	28	1	13/03/20	07/03/20		0	6			52	0	0	24	1	0	0	0	0	0	0	0	0	0	0	0	0	1	1		M√©xico		0	0	1	8	3	<25 y	1	0	52	0	0
28/04/20	1e4774	2	12	9	2	9	9	10	1	14/04/20	10/04/20		0	4			18	0	0	14	1	0	0	0	0	0	0	0	0	0	0	0	0	1	1		M√©xico		0	0	1	8	3	<25 y	1	0	18	0	0
28/04/20	16017	2	12	9	1	9	9	5	1	21/04/20	18/04/20		0	3			10	0	0	4	1	0	0	0	0	0	0	1	0	0	0	0	0	1	1		M√©xico		0	1	1	6	3	<25 y	1	0	10	0	0
28/04/20	187c3c	1	12	9	1	15	9	11	1	09/04/20	02/04/20		0	7			26	0	0	21	1	0	0	0	1	0	0	0	0	0	0	0	0	0	1		M√©xico		0	1	1	8	3	<25 y	1	0	26	0	0
28/04/20	16fbb5	2	99	7	1	7	7	59	1	25/04/20	25/04/20		0	0			3	0	0	17	1	0	0	0	0	0	0	0	0	0	0	0	0		1		M√©xico		0	0	1	8		<25 y	1	0	3	0	0
28/04/20	0e3299	2	12	9	2	9	9	13	1	07/04/20	06/04/20		0	1			22	0	0	5	1	0	0	1	0	1	0	0	0	0	0	0	0	1	1		M√©xico		0	2	1	4	3	<25 y	1	0	22	0	0
28/04/20	1179ce	1	12	15	1	15	15	104	1	20/04/20	18/04/20		0	2			10	0	0	24	1	0	0	0	0	0	0	0	0	0	0	0	0	1	1		M√©xico		0	0	1	8	3	<25 y	1	0	10	0	0
28/04/20	035ba0	2	12	31	1	31	31	41	1	24/04/20	23/04/20		0	1			5	0	0	18	1	1	0	0	0	0	0	1	0	0	0	0	0	0	1		M√©xico		0	1	1	6	3	<25 y	1	0	5	0	0
28/04/20	00c8b9	1	4	1	2	1	1	10	2	05/04/20	01/04/20		0	4			27	0	0	2	1	0	0	0	0	0	0	0	0	0	0	0	0		1		M√©xico		0	0	1	8	1	<25 y	1	0	27	0	0
28/04/20	12965b	2	4	28	1	19	28	11	1	16/04/20	15/04/20		0	1			13	0	0	1	1	0	0	1	0	1	0	0	1	0	1	0	0		1		M√©xico		0	3	1	3	1	<25 y	1	0	13	0	0
28/04/20	05a2dc	1	9	9	1	9	9	10	1	19/03/20	17/03/20		0	2			42	0	0	12	1	0	0	1	0	0	0	1	0	0	0	0	0	0	1		M√©xico		0	2	1	2	5	<25 y	1	0	42	0	0
28/04/20	194286	1	4	2	2	2	2	2	1	03/04/20	30/03/20		0	4			29	0	0	24	1	0	0	0	0	0	0	0	0	0	0	0	0		1		M√©xico		0	0	1	8	1	<25 y	1	0	29	0	0
28/04/20	124ebc	2	4	9	2	9	9	13	2	18/04/20	15/04/20		0	3			13	0	1	14	1	0	0	0	0	0	0	0	0	0	1	0	0		1		M√©xico		0	1	1	7	1	<25 y	1	0	13	0	0
28/04/20	11e726	2	12	19	2	19	19	39	1	14/03/20	07/03/20		0	7			52	0	0	20	1	0	0	1	0	0	0	0	0	0	1	0	0	1	1		M√©xico		0	2	1	3	3	<25 y	1	0	52	0	0
28/04/20	0b1b20	2	4	9	2	9	9	14	1	19/04/20	18/04/20		0	1			10	0	0	6	1	0	0	0	0	0	0	0	0	0	0	0	0		1		M√©xico		0	0	1	8	1	<25 y	1	0	10	0	0
28/04/20	088de0	2	4	15	1	15	15	115	1	16/04/20	13/04/20		0	3			15	0	0	24	1	0	0	1	0	0	0	1	0	0	0	0	0		1		M√©xico		0	2	1	2	1	<25 y	1	0	15	0	0
28/04/20	0ebacf	2	12	13	1	16	13	48	1	21/03/20	20/03/20		0	1			39	0	0	17	1	0	0	0	0	0	0	0	0	0	0	0	0	1	1		M√©xico		0	0	1	8	3	<25 y	1	0	39	0	0
28/04/20	072bef	2	12	17	2	17	17	7	1	14/04/20	12/04/20		0	2			16	0	0	13	1	0	0	0	0	0	0	0	0	0	1	0	0	0	1		M√©xico		0	1	1	7	3	<25 y	1	0	16	0	0
28/04/20	147da5	2	12	2	1	16	2	4	1	16/04/20	09/04/20		0	7			19	0	0	24	1	0	0	1	0	0	0	0	1	0	1	0	0	1	1		M√©xico		0	2	1	3	3	<25 y	1	0	19	0	0
28/04/20	06fc9d	2	12	9	2	8	15	58	1	09/04/20	06/04/20		0	3			22	0	0	24	1	0	0	0	0	0	0	0	0	0	0	0	0	1	1		M√©xico		0	0	1	8	3	<25 y	1	0	22	0	0
28/04/20	136258	2	12	24	1	24	24	35	1	04/04/20	01/04/20		0	3			27	0	0	18	1	0	0	0	0	0	0	0	0	0	0	0	0	1	1		M√©xico		0	0	1	8	3	<25 y	1	0	27	0	0
28/04/20	0db09b	1	12	23	2	30	23	5	2	15/04/20	09/04/20		0	6			19	0	0	23	1	0	0	1	0	0	1	0	0	0	0	0	0	0	1		M√©xico		0	1	0	4	3	<25 y	1	0	19	0	0
28/04/20	185109	2	12	15	2	15	15	31	1	14/04/20	12/04/20		0	2			16	0	0	22	1	0	0	0	0	0	0	1	0	0	0	0	0	1	1		M√©xico		0	1	1	6	3	<25 y	1	0	16	0	0
28/04/20	198fcd	2	12	16	2	16	16	53	1	15/04/20	13/04/20		0	2			15	0	0	15	1	0	0	0	0	0	0	0	0	0	0	0	0	1	1		M√©xico		0	0	1	8	3	<25 y	1	0	15	0	0
28/04/20	10653c	2	12	9	2	9	9	17	1	18/04/20	18/04/20		0	0			10	0	0	20	1	0	0	0	0	0	0	0	0	0	0	0	0	1	1		M√©xico		0	0	1	8	3	<25 y	1	0	10	0	0
28/04/20	11ee7a	1	12	26	2	26	26	33	1	10/04/20	03/04/20		0	7			25	0	0	23	1	0	0	0	0	0	0	0	0	0	0	0	0	1	1		M√©xico		0	0	1	8	3	<25 y	1	0	25	0	0
28/04/20	04bec6	1	12	21	2	21	21	114	2	22/04/20	21/04/20		0	1			7	0	0	21	1	0	0	0	0	0	0	0	0	0	1	1	0	0	1		M√©xico		0	2	0	7	3	<25 y	1	0	7	0	0
28/04/20	0b0b16	1	12	16	2	16	16	52	1	17/04/20	17/04/20		0	0			11	0	0	16	1	0	0	0	0	0	0	0	1	0	0	0	0	1	1		M√©xico		0	0	1	8	3	<25 y	1	0	11	0	0
28/04/20	1094ed	2	12	28	1	28	28	22	1	16/04/20	13/04/20		0	3			15	0	0	7	1	0	0	0	0	1	0	0	0	0	1	0	0	0	1		M√©xico		0	2	1	7	3	<25 y	1	0	15	0	0
28/04/20	02df4f	1	12	5	1	5	5	18	1	12/04/20	01/04/20		0	11			27	0	0	20	1	0	0	1	0	0	0	1	0	0	0	0	0	1	1		M√©xico		0	2	1	2	3	<25 y	1	0	27	0	0
28/04/20	09f187	2	12	28	1	28	28	41	1	12/04/20	11/04/20		0	1			17	0	0	8	1	0	0	0	0	0	0	0	0	0	0	0	0	1	1		M√©xico		0	0	1	8	3	<25 y	1	0	17	0	0
28/04/20	09bc52	2	12	28	2	28	28	22	1	17/04/20	17/04/20		0	0			11	0	0	21	1	0	0	0	0	0	0	1	0	0	0	0	0	1	1		M√©xico		0	1	1	6	3	<25 y	1	0	11	0	0
28/04/20	01bbc2	2	12	1	1	1	1	1	1	30/03/20	30/03/20		0	0			29	0	0	10	1	0	0	1	0	0	1	0	0	0	0	0	0	1	1		M√©xico		0	1	1	4	3	<25 y	1	0	29	0	0
28/04/20	1c7786	1	12	9	1	9	9	10	1	10/04/20	07/04/20		0	3			21	0	0	23	1	0	0	0	0	0	0	1	0	0	0	0	0	0	1		M√©xico		0	1	1	6	3	<25 y	1	0	21	0	0
28/04/20	0f1525	1	4	18	2	18	18	15	1	15/04/20	09/04/20		0	6			19	0	0	24	1	0	0	0	0	0	0	1	0	0	1	0	0		1		M√©xico		0	2	1	5	1	<25 y	1	0	19	0	0
28/04/20	099db2	2	12	28	1	28	28	41	1	23/04/20	23/04/20		0	0			5	0	0	10	1	0	0	1	0	0	0	0	0	0	1	0	0	1	1		M√©xico		0	2	1	3	3	<25 y	1	0	5	0	0
28/04/20	0fa63a	1	3	15	2	15	15	90	2	18/04/20	17/04/20	18/04/20	1	1	1	0	1	1	0	1	1	0	0	0	0	0	0	0	0	0	0	0	0	0	1		M√©xico		1	0	1	8	4	<25 y	1	1	1	0	0
28/04/20	0c4707	2	12	28	2	28	28	22	1	23/04/20	15/04/20		0	8			13	0	0	18	1	0	0	0	0	0	0	0	0	0	0	0	0	1	1		M√©xico		0	0	1	8	3	<25 y	1	0	13	0	0
28/04/20	0648f2	1	12	21	2	21	21	154	2	24/04/20	21/04/20		0	3			7	0	0	23	1	0	0	0	0	0	0	1	0	0	1	0	0	0	1		M√©xico		1	2	0	5	3	<25 y	1	0	7	0	0
28/04/20	0ab112	1	12	9	2	9	9	12	1	14/04/20	11/04/20		0	3			17	0	0	23	1	0	0	0	0	0	0	0	0	0	0	0	0	1	1		M√©xico		0	0	1	8	3	<25 y	1	0	17	0	0
28/04/20	102b09	2	4	15	2	15	15	106	1	23/04/20	21/04/20		0	2			7	0	0	23	1	0	0	0	0	0	0	0	0	0	0	0	0		1		M√©xico		0	0	1	8	1	<25 y	1	0	7	0	0
28/04/20	14ec96	2	12	9	2	9	9	6	1	21/04/20	18/04/20		0	3			10	0	0	2	1	0	0	0	0	0	0	0	1	0	1	0	0	1	1		M√©xico		0	1	1	7	3	<25 y	1	0	10	0	0
28/04/20	191dd8	2	12	28	1	28	28	41	1	15/04/20	13/04/20		0	2			15	0	0	14	1	0	0	0	0	0	0	0	0	0	1	0	0	1	1		M√©xico		0	1	1	7	3	<25 y	1	0	15	0	0
28/04/20	021a47	2	12	9	1	9	9	12	1	09/04/20	02/04/20		0	7			26	0	0	13	1	0	0	1	0	0	0	1	0	0	0	0	0	1	1		M√©xico		0	2	1	2	3	<25 y	1	0	26	0	0
28/04/20	043cc3	1	12	28	2	28	28	41	2	26/04/20	25/04/20		0	1			3	0	0	1	1	0	0	0	0	0	0	0	0	0	0	0	0	1	1		M√©xico		0	0	1	8	3	<25 y	1	0	3	0	0
28/04/20	1a413e	1	4	5	1	5	5	25	1	16/04/20	13/04/20		0	3			15	0	0	0	1	0	0	1	0	0	0	1	0	0	0	0	0		1		M√©xico		0	2	1	2	1	<25 y	1	0	15	0	0
28/04/20	04a697	2	12	9	2	9	9	3	1	17/04/20	08/04/20		0	9			20	0	0	24	1	0	0	0	0	0	0	1	0	0	1	0	1	1	1		M√©xico		0	2	1	5	3	<25 y	1	0	20	0	0
28/04/20	1a075c	1	12	2	1	29	2	4	2	20/04/20	18/04/20	24/04/20	1	2	6	4	6	1	1	21	1	0	0	0	1	0	0	1	0	0	0	1	0		1		M√©xico		0	3	0	6	3	<25 y	1	1	6	0	0
28/04/20	046cdf	1	4	20	1	20	20	310	1	15/04/20	10/04/20		0	5			18	0	0	2	1	0	0	0	0	0	0	0	1	0	0	0	0		1		M√©xico		0	0	1	8	1	<25 y	1	0	18	0	0
28/04/20	08fd86	2	4	9	2	9	9	2	1	30/03/20	30/03/20		0	0			29	0	0	23	1	0	0	0	0	0	0	0	0	0	0	0	0		1		M√©xico		0	0	1	8	1	<25 y	1	0	29	0	0
28/04/20	06e0d7	2	12	9	1	9	9	8	1	19/04/20	11/04/20		0	8			17	0	1	23	1	0	0	0	0	0	0	1	0	0	1	0	0	1	1		M√©xico		0	2	1	5	3	<25 y	1	0	17	0	0
28/04/20	0c516d	2	9	15	2	15	15	37	1	27/03/20	20/03/20		0	7			39	0	0	9	1	0	0	0	0	0	0	0	0	0	0	0	0	0	1		M√©xico		0	0	1	8	5	<25 y	1	0	39	0	0
28/04/20	1343c4	1	9	9	1	99	9	4	1	19/03/20	13/03/20		0	6			46	0	0	19	0	0	0	0	0	0	0	0	0	0	0	0	0	1	1	0	Colombia		0	0	1	8	5	<25 y	1	0	46	0	0
28/04/20	03ff12	2	12	9	2	9	9	12	1	07/04/20	30/03/20		0	8			29	0	0	21	1	0	0	0	0	0	0	0	0	0	0	0	0	0	1		M√©xico		0	0	1	8	3	<25 y	1	0	29	0	0
28/04/20	0df90c	2	9	9	2	99	9	16	1	18/03/20	13/03/20		0	5			46	0	1	11	0	0	0	0	0	0	0	0	0	0	0	0	0	1	1		Suecia		0	0	1	8	5	<25 y	1	0	46	0	0
28/04/20	07f3c4	2	4	15	2	9	15	33	1	06/04/20	31/03/20		0	6			28	0	0	24	1	0	0	0	0	0	0	1	0	0	0	0	1		1		M√©xico		0	1	1	6	1	<25 y	1	0	28	0	0
28/04/20	01e3ff	2	12	11	1	99	11	17	1	15/03/20	10/03/20		0	5			49	0	0	19	0	0	0	0	0	0	0	0	0	0	0	0	1	0	1		Estados Unidos de Am√©rica		0	0	1	8	3	<25 y	1	0	49	0	0
28/04/20	1a7d35	2	12	10	1	8	8	37	1	21/04/20	16/04/20		0	5			12	0	0	23	1	0	0	0	0	0	0	0	0	0	0	0	0	0	1		M√©xico		0	0	0	8	3	<25 y	1	0	12	0	0
28/04/20	9715	2	12	28	2	28	28	22	1	18/04/20	18/04/20		0	0			10	0	0	19	1	0	0	1	0	0	0	1	0	0	0	0	0	1	1		M√©xico		0	2	1	2	3	<25 y	1	0	10	0	0
28/04/20	53867	1	9	9	2	9	9	15	1	17/03/20	16/03/20		0	1			43	0	0	23	1	0	0	1	0	0	0	0	0	0	0	0	0	0	1		M√©xico		0	1	1	4	5	<25 y	1	0	43	0	0
28/04/20	012b34	2	12	12	2	12	12	21	1	12/04/20	09/04/20		0	3			19	0	0	6	1	0	0	0	0	0	0	0	0	0	0	0	0	1	1		M√©xico		0	0	1	8	3	<25 y	1	0	19	0	0
28/04/20	0be44d	1	12	19	1	19	19	33	1	18/04/20	08/04/20		0	10			20	0	0	19	1	0	0	0	0	0	0	0	0	0	0	0	0	1	1		M√©xico		0	0	0	8	3	<25 y	1	0	20	0	0
28/04/20	052ff0	2	12	27	1	27	27	4	1	05/04/20	03/04/20		0	2			25	0	0	22	1	0	0	0	0	0	0	0	1	0	0	0	0	1	1		M√©xico		0	0	1	8	3	<25 y	1	0	25	0	0
28/04/20	17e0df	1	12	26	1	26	26	29	1	25/03/20	16/03/20		0	9			43	0	0	21	1	0	0	0	0	0	0	0	0	0	0	0	1	0	1		M√©xico		0	0	1	8	3	<25 y	1	0	43	0	0
28/04/20	05f4bb	2	12	11	1	11	11	20	1	24/04/20	22/04/20		0	2			6	0	0	4	1	0	0	0	0	0	0	0	0	0	0	0	0	1	1		M√©xico		0	0	1	8	3	<25 y	1	0	6	0	0
28/04/20	0a3382	2	10	20	1	20	20	349	1	31/03/20	31/03/20		0	0			28	0	0	22	1	0	0	1	0	0	0	0	0	0	0	0	1	0	1		M√©xico		0	1	1	4	4	<25 y	1	0	28	0	0
28/04/20	02b0d8	2	12	9	1	9	9	9	1	16/04/20	06/04/20		0	10			22	0	0	24	1	0	0	0	0	0	0	0	0	0	0	0	0	1	1		M√©xico		0	0	1	8	3	<25 y	1	0	22	0	0
28/04/20	41464	2	12	9	1	12	9	3	1	23/04/20	14/04/20		0	9			14	0	0	23	1	0	0	0	0	0	0	0	0	0	0	0	0	1	1		M√©xico		0	0	1	8	3	<25 y	1	0	14	0	0
28/04/20	025eba	2	12	9	1	9	9	5	1	07/04/20	01/04/20		0	6			27	0	0	24	1	0	0	1	0	0	0	0	0	0	0	0	0	1	1		M√©xico		0	1	1	4	3	<25 y	1	0	27	0	0
28/04/20	0ea8c5	2	12	9	1	9	9	11	1	15/04/20	10/04/20		0	5			18	0	0	21	1	0	0	1	0	0	0	0	0	0	0	0	0	1	1		M√©xico		0	1	1	4	3	<25 y	1	0	18	0	0
28/04/20	0a48a4	2	11	12	2	12	12	1	1	24/04/20	23/04/20		0	1			5	0	0	21	1	0	0	0	0	0	0	0	0	0	0	0	0	1	1		M√©xico		0	0	1	8	4	<25 y	1	0	5	0	0
28/04/20	18ebc9	1	12	9	1	9	9	7	1	20/04/20	18/04/20		0	2			10	0	0	22	1	0	0	0	0	0	1	0	0	0	0	0	0	0	1		M√©xico		0	0	1	8	3	<25 y	1	0	10	0	0
28/04/20	136385	2	12	9	2	9	9	9	1	07/04/20	06/04/20		0	1			22	0	0	0	1	0	0	0	0	0	0	0	0	0	0	0	0	1	1		M√©xico		0	0	1	8	3	<25 y	1	0	22	0	0
28/04/20	1.51E+74	2	12	14	1	14	14	120	1	23/03/20	17/03/20		0	6			42	0	0	20	1	0	0	0	0	0	0	0	0	0	0	0	0	1	1		M√©xico		0	0	1	8	3	<25 y	1	0	42	0	0
28/04/20	7.90E+05	2	12	1	1	1	1	1	1	15/04/20	11/04/20		0	4			17	0	0	8	1	0	0	0	0	0	0	0	0	0	0	0	0	1	1		M√©xico		0	0	1	8	3	<25 y	1	0	17	0	0
28/04/20	0c7b8d	2	4	15	2	15	15	60	1	08/04/20	06/04/20		0	2			22	0	0	23	1	0	0	0	0	0	0	0	0	0	0	0	0		1		M√©xico		0	0	1	8	1	<25 y	1	0	22	0	0
28/04/20	0724dd	2	12	9	2	9	9	2	1	22/04/20	20/04/20		0	2			8	0	0	19	1	0	0	1	0	0	0	0	0	0	1	0	0	1	1		M√©xico		0	2	0	3	3	<25 y	1	0	8	0	0
28/04/20	0f127c	1	12	15	2	15	15	88	2	17/04/20	16/04/20		0	1			12	0	1	21	1	0	0	0	0	0	0	0	0	0	1	0	1	0	1		M√©xico		0	1	1	7	3	<25 y	1	0	12	0	0
28/04/20	0e674f	2	12	25	1	24	25	6	2	22/04/20	18/04/20		0	4			10	0	1	13	1	0	0	0	0	1	0	0	0	0	0	0	0	0	1		M√©xico		0	1	1	8	3	<25 y	1	0	10	0	0
28/04/20	1e62f8	2	12	9	1	9	9	9	1	22/04/20	15/04/20		0	7			13	0	0	22	1	0	0	0	0	0	0	0	0	0	0	0	0	1	1		M√©xico		0	0	1	8	3	<25 y	1	0	13	0	0
28/04/20	0c2604	1	8	9	2	9	9	7	1	02/04/20	23/03/20		0	10			36	0	0	0	1	0	0	0	0	0	0	0	0	0	0	0	0	1	1		M√©xico		0	0	1	8	4	<25 y	1	0	36	0	0
28/04/20	0d0e26	1	4	21	2	21	21	140	1	17/04/20	11/04/20		0	6			17	0	0	15	1	0	0	0	0	0	0	0	0	0	0	0	0		1		M√©xico		0	0	0	8	1	<25 y	1	0	17	0	0
28/04/20	02bd4d	2	12	29	1	29	29	28	1	06/04/20	28/03/20		0	9			31	0	0	21	1	0	0	0	0	1	0	0	0	0	0	0	0	1	1		M√©xico		0	1	1	8	3	<25 y	1	0	31	0	0
28/04/20	0addf1	2	12	9	2	9	9	10	1	14/04/20	10/04/20		0	4			18	0	0	18	1	0	0	0	0	0	0	1	0	1	1	0	0	1	1		M√©xico		0	3	1	5	3	<25 y	1	0	18	0	0
28/04/20	168808	1	12	19	1	19	19	45	1	24/03/20	22/03/20		0	2			37	0	0	24	1	0	0	0	0	0	0	0	0	0	0	0	0	0	1		M√©xico		0	0	1	8	3	<25 y	1	0	37	0	0
28/04/20	12d95f	1	12	28	1	28	28	41	1	26/04/20	26/04/20		0	0			2	0	0	9	1	0	0	0	0	0	0	0	0	0	0	0	0	1	1		M√©xico		0	0	1	8	3	<25 y	1	0	2	0	0
28/04/20	12d021	1	9	9	2	9	15	57	1	14/03/20	29/02/20		0	14			59	0	0	24	1	0	0	0	0	0	0	0	0	0	0	0	1	0	1		M√©xico		0	0	1	8	5	<25 y	1	0	59	0	0
28/04/20	0249b0	1	12	21	2	99	21	114	2	14/04/20	10/04/20		0	4			18	0	0	16	0	0	0	1	0	0	0	0	0	0	0	0	0	1	1	0	Estados Unidos de Am√©rica		0	1	1	4	3	<25 y	1	0	18	0	0
28/04/20	1b2571	2	12	5	1	5	5	27	1	15/04/20	13/04/20		0	2			15	0	0	4	1	0	0	0	0	0	0	0	0	0	0	0	0	1	1		M√©xico		0	0	1	8	3	<25 y	1	0	15	0	0
28/04/20	6.00E+286	2	12	5	1	5	5	35	1	28/02/20	27/02/20		0	1			61	0	0	20	1	0	0	1	0	0	0	1	0	0	0	0	0	0	1		M√©xico		0	2	1	2	3	<25 y	1	0	61	0	0
28/04/20	13faf6	2	12	9	2	9	9	7	1	20/04/20	20/04/20		0	0			8	0	0	24	1	0	0	1	0	0	0	1	0	0	0	0	0	1	1		M√©xico		0	2	1	2	3	<25 y	1	0	8	0	0
28/04/20	195dba	2	12	9	1	9	9	8	1	17/04/20	17/04/20		0	0			11	0	0	20	1	0	0	0	0	0	0	0	0	0	0	0	0	1	1		M√©xico		0	0	1	8	3	<25 y	1	0	11	0	0
28/04/20	102ad8	2	4	9	2	9	9	15	2	26/04/20	26/04/20		0	0			2	0	0	0	1	0	0	0	0	0	0	1	0	0	0	0	0		1		M√©xico		0	1	1	6	1	<25 y	1	0	2	0	0
28/04/20	05b396	2	4	30	1	30	30	105	1	10/04/20	07/04/20		0	3			21	0	0	22	1	0	0	0	0	0	0	0	0	0	0	0	0		1		M√©xico		0	0	1	8	1	<25 y	1	0	21	0	0
28/04/20	115c7d	1	12	9	2	9	9	12	1	06/04/20	31/03/20		0	6			28	0	0	23	1	0	0	0	0	0	0	0	0	0	0	0	0	1	1		M√©xico		0	0	1	8	3	<25 y	1	0	28	0	0
28/04/20	96226	1	4	16	2	16	16	52	1	22/04/20	17/04/20		0	5			11	0	0	23	1	0	0	0	0	0	0	1	0	0	1	0	0		1		M√©xico		0	2	1	5	1	<25 y	1	0	11	0	0
28/04/20	06dc5c	1	6	9	2	9	15	58	2	13/04/20	10/04/20		0	3			18	0	1	20	1	0	0	1	0	0	0	0	0	0	1	0	1	1	1		M√©xico		0	2	1	3	2	<25 y	1	0	18	0	0
28/04/20	166d9e	2	12	26	2	26	26	30	1	04/04/20	24/03/20		0	11			35	0	0	22	1	0	0	0	0	0	0	0	0	0	0	0	0	0	1		M√©xico		0	0	1	8	3	<25 y	1	0	35	0	0
28/04/20	0d7be0	2	12	27	2	27	27	4	1	30/03/20	30/03/20		0	0			29	0	0	13	1	0	0	0	0	0	0	0	0	0	0	0	0	1	1		M√©xico		0	0	1	8	3	<25 y	1	0	29	0	0
28/04/20	123fe0	1	12	9	1	15	9	13	1	30/03/20	24/03/20		0	6			35	0	0	13	1	0	0	0	0	0	0	0	0	0	0	0	0	1	1		M√©xico		0	0	1	8	3	<25 y	1	0	35	0	0
28/04/20	1ccb78	2	12	25	2	25	25	6	1	15/04/20	11/04/20		0	4			17	0	0	22	1	0	0	1	0	0	0	0	0	0	0	0	0	1	1		M√©xico		0	1	1	4	3	<25 y	1	0	17	0	0
28/04/20	14b2b2	2	12	14	2	14	14	120	1	18/03/20	17/03/20		0	1			42	0	0	20	1	0	0	1	0	0	0	0	0	0	0	0	0	1	1		M√©xico		0	1	1	4	3	<25 y	1	0	42	0	0
28/04/20	14e341	1	4	29	1	29	29	5	1	28/03/20	25/03/20		0	3			34	0	0	21	1	0	0	0	0	0	0	0	0	0	0	0	0		1		M√©xico		0	0	1	8	1	<25 y	1	0	34	0	0
28/04/20	16d906	1	12	2	2	2	2	2	2	26/03/20	20/03/20		0	6			39	0	0	19	1	0	0	0	0	0	0	1	0	0	1	0	0	1	1		M√©xico		0	2	0	5	3	<25 y	1	0	39	0	0
28/04/20	1.86E+79	2	12	10	2	10	10	8	1	19/04/20	10/04/20		0	9			18	0	0	9	1	0	0	1	0	0	0	1	0	0	0	0	0	1	1		M√©xico		0	2	1	2	3	<25 y	1	0	18	0	0
28/04/20	1b3db8	2	12	11	1	11	11	27	1	07/04/20	05/04/20		0	2			23	0	0	13	1	0	0	1	0	0	0	1	0	0	0	0	0	0	1		M√©xico		0	2	1	2	3	<25 y	1	0	23	0	0
28/04/20	04e939	2	12	15	1	15	15	106	1	22/04/20	19/04/20		0	3			9	0	0	11	1	0	0	0	0	0	0	0	0	0	0	0	0	1	1		M√©xico		0	0	1	8	3	<25 y	1	0	9	0	0
28/04/20	004cc5	1	4	9	1	9	9	2	1	13/04/20	30/03/20		0	14			29	0	0	24	1	0	0	0	0	0	0	0	0	0	0	0	0		1		M√©xico		0	0	1	8	1	<25 y	1	0	29	0	0
28/04/20	126708	1	4	23	1	23	23	5	1	06/04/20	03/04/20		0	3			25	0	0	14	1	0	0	0	0	0	0	0	0	0	1	0	0		1		M√©xico		0	1	1	7	1	<25 y	1	0	25	0	0
28/04/20	028cf5	2	12	1	1	1	1	1	1	30/03/20	28/03/20		0	2			31	0	0	7	1	0	0	0	0	0	0	1	0	0	1	0	0	1	1		M√©xico		0	2	1	5	3	<25 y	1	0	31	0	0
28/04/20	040c46	2	9	15	1	15	9	5	1	20/04/20	20/04/20		0	0			8	0	0	6	1	0	0	0	0	0	0	0	0	0	0	0	0	1	1		M√©xico		0	0	1	8	5	<25 y	1	0	8	0	0
28/04/20	19d371	1	12	9	1	9	9	10	1	24/04/20	20/04/20		0	4			8	0	0	16	1	0	0	0	1	0	0	1	0	0	0	0	1	1	1		M√©xico		0	2	1	6	3	<25 y	1	0	8	0	0
28/04/20	18b13d	2	12	31	1	31	31	50	1	20/03/20	10/03/20		0	10			49	0	0	18	1	0	0	1	0	0	0	0	0	0	0	0	0	0	1		M√©xico		0	1	1	4	3	<25 y	1	0	49	0	0
28/04/20	128a7b	1	12	7	2	7	7	65	1	19/04/20	16/04/20		0	3			12	0	0	20	1	0	1	0	0	0	0	0	1	0	0	0	0		1		M√©xico		0	0	1	8	3	<25 y	1	0	12	0	0
28/04/20	043ea2	2	4	27	2	27	27	4	1	23/04/20	21/04/20		0	2			7	0	0	21	1	0	0	0	0	1	0	0	0	0	0	0	0		1		M√©xico		0	1	1	8	1	<25 y	1	0	7	0	0
28/04/20	1cf9e2	2	12	9	2	9	9	7	1	20/04/20	17/04/20		0	3			11	0	0	19	1	0	0	1	0	0	0	1	0	0	0	0	0	0	1		M√©xico		0	2	1	2	3	<25 y	1	0	11	0	0
28/04/20	04933d	2	12	19	2	19	19	26	1	20/03/20	14/03/20		0	6			45	0	0	22	1	0	0	0	0	0	0	0	0	0	0	0	0	0	1		M√©xico		0	0	1	8	3	<25 y	1	0	45	0	0
28/04/20	19f263	1	12	2	2	27	2	2	1	23/04/20	19/04/20		0	4			9	0	1	23	1	0	0	0	0	0	0	0	1	0	0	0	0	0	1		M√©xico		0	0	1	8	3	<25 y	1	0	9	0	0
28/04/20	086ac0	2	4	31	2	31	31	50	1	20/04/20	18/04/20		0	2			10	0	0	24	1	0	0	0	0	0	0	0	0	0	1	0	0		1		M√©xico		0	1	1	7	1	<25 y	1	0	10	0	0
28/04/20	163cdf	2	12	4	1	4	4	11	2	22/04/20	16/04/20		0	6			12	0	1	24	1	0	0	0	0	0	0	0	0	0	0	0	0	0	1		M√©xico		0	0	0	8	3	<25 y	1	0	12	0	0
28/04/20	07-feb-09	2	12	19	2	19	19	39	1	16/03/20	14/03/20		0	2			45	0	0	22	1	0	0	0	0	0	0	0	0	0	0	0	0	0	1		M√©xico		0	0	1	8	3	<25 y	1	0	45	0	0
28/04/20	0e02c5	1	9	9	1	4	4	2	1	14/03/20	09/03/20		0	5			50	0	0	21	1	0	0	0	0	0	0	1	0	0	0	0	1	1	1		M√©xico		0	1	1	6	5	<25 y	1	0	50	0	0
28/04/20	18c5f2	2	4	25	1	25	25	1	1	21/04/20	19/04/20		0	2			9	0	0	0	1	0	0	1	0	0	0	1	0	1	1	0	0		1		M√©xico		0	4	1	1	1	<25 y	1	0	9	0	0
28/04/20	0e18de	2	12	14	1	14	14	28	1	23/03/20	22/03/20		0	1			37	0	0	21	1	0	0	0	0	0	0	0	0	0	1	0	0	1	1		M√©xico		0	1	1	7	3	<25 y	1	0	37	0	0
28/04/20	1.16E+06	1	12	9	1	9	9	2	1	28/03/20	27/03/20		0	1			32	0	0	23	1	0	0	0	0	0	0	0	0	0	0	0	0	1	1		M√©xico		0	0	1	8	3	<25 y	1	0	32	0	0
28/04/20	0e5735	1	4	9	1	9	9	3	2	18/04/20	16/04/20		0	2			12	0	0	21	1	0	0	0	0	0	0	0	0	0	0	0	0		1		M√©xico		0	0	0	8	1	<25 y	1	0	12	0	0
28/04/20	108862	1	12	5	1	5	5	18	1	21/04/20	21/04/20		0	0			7	0	0	10	1	0	0	0	0	0	0	0	0	0	0	0	0	1	1		M√©xico		0	0	1	8	3	<25 y	1	0	7	0	0
28/04/20	0bbfb7	2	4	9	1	9	9	5	1	30/03/20	24/03/20		0	6			35	0	0	23	1	0	0	0	0	0	0	1	0	0	0	0	0		1		M√©xico		0	1	1	6	1	<25 y	1	0	35	0	0
28/04/20	1abc8c	1	12	9	1	15	15	104	1	18/04/20	11/04/20		0	7			17	0	1	19	1	0	0	0	0	0	0	1	0	0	0	0	0	0	1		M√©xico		0	1	0	6	3	<25 y	1	0	17	0	0
28/04/20	11941a	2	12	9	2	9	9	9	1	14/04/20	11/04/20		0	3			17	0	0	22	1	0	0	0	0	0	0	0	0	0	0	0	1	0	1		M√©xico		0	0	1	8	3	<25 y	1	0	17	0	0
28/04/20	9016	2	12	9	2	9	9	11	1	22/04/20	22/04/20		0	0			6	0	0	16	1	0	0	0	0	0	0	0	0	0	0	0	0	1	1		M√©xico		0	0	1	8	3	<25 y	1	0	6	0	0
28/04/20	03e94c	2	9	15	1	99	15	37	1	15/03/20	09/03/20		0	6			50	0	0	24	0	0	0	1	0	0	0	1	0	0	0	0	0	1	1		Estados Unidos de Am√©rica		0	2	1	2	5	<25 y	1	0	50	0	0
28/04/20	1198fe	1	4	27	2	27	27	13	1	20/04/20	19/04/20		0	1			9	0	0	24	1	0	0	0	0	0	0	0	0	0	0	0	0		1		M√©xico		0	0	0	8	1	<25 y	1	0	9	0	0
28/04/20	0e8b8f	2	12	9	1	9	9	9	1	21/04/20	19/04/20		0	2			9	0	0	12	1	0	0	0	0	0	0	1	0	0	0	0	0	1	1		M√©xico		0	1	1	6	3	<25 y	1	0	9	0	0
28/04/20	1cc572	1	12	9	1	15	15	57	1	20/04/20	19/04/20		0	1			9	0	0	23	1	0	0	0	0	0	0	0	0	0	0	0	0	1	1		M√©xico		0	0	0	8	3	<25 y	1	0	9	0	0
28/04/20	147eb1	1	8	9	2	15	15	58	1	19/03/20	17/03/20		0	2			42	0	0	11	1	0		0	0	0	0	0	0	0	0	0	0	1	1		M√©xico		0	0	1	8	4	<25 y	1	0	42	0	0
28/04/20	07fc29	2	12	13	1	13	13	78	1	23/04/20	20/04/20		0	3			8	0	0	15	1	0	1	0	0	0	0	0	0	0	1	0	0	1	1		M√©xico		0	1	0	7	3	<25 y	1	0	8	0	0
28/04/20	0e2ca2	1	4	2	2	12	2	4	1	01/04/20	27/03/20		0	5			32	0	0	18	1	0	0	1	0	0	0	1	0	0	1	0	0		1		M√©xico		0	3	1	1	1	<25 y	1	0	32	0	0
28/04/20	00e9da	2	12	9	2	15	9	6	1	20/04/20	19/04/20		0	1			9	0	0	20	1	0	0	0	0	0	0	0	0	0	0	0	0	1	1		M√©xico		0	0	1	8	3	<25 y	1	0	9	0	0
28/04/20	0c94c5	1	4	9	1	9	9	5	1	20/04/20	16/04/20		0	4			12	0	0	24	1	0	0	0	0	0	0	0	0	0	0	0	0		1		M√©xico		0	0	1	8	1	<25 y	1	0	12	0	0
28/04/20	1cbd74	1	12	23	1	7	23	5	1	21/03/20	11/03/20		0	10			48	0	0	19	1	0	0	1	0	0	0	0	0	0	0	0	0	1	1		M√©xico		0	1	1	4	3	<25 y	1	0	48	0	0
28/04/20	1d7ba8	2	12	9	1	9	9	10	1	08/04/20	01/04/20		0	7			27	0	0	23	1	0	0	0	0	0	0	0	0	0	0	0	0	1	1		M√©xico		0	0	1	8	3	<25 y	1	0	27	0	0
28/04/20	106fff	2	12	9	2	9	9	8	1	17/04/20	17/04/20		0	0			11	0	0	21	1	0	0	0	0	0	0	0	0	0	1	0	0	1	1		M√©xico		0	1	1	7	3	<25 y	1	0	11	0	0
28/04/20	05d054	2	4	2	2	2	2	2	1	02/04/20	27/03/20		0	6			32	0	0	24	1	0	0	0	0	0	0	0	0	0	0	0	0		1		M√©xico		0	0	1	8	1	<25 y	1	0	32	0	0
28/04/20	035da1	2	12	28	1	28	28	32	1	16/03/20	16/03/20		0	0			43	0	0	24	1	0	0	0	0	0	0	0	0	0	1	0	0	0	1		M√©xico		0	1	1	7	3	<25 y	1	0	43	0	0
28/04/20	110649	2	4	15	2	9	15	81	1	24/03/20	18/03/20		0	6			41	0	0	22	1	0	0	0	0	0	0	0	0	0	0	0	1		1		M√©xico		0	0	1	8	1	<25 y	1	0	41	0	0
28/04/20	0a9c1b	2	4	14	1	14	14	67	1	24/04/20	22/04/20		0	2			6	0	0	24	1	0	0	0	0	0	0	1	0	1	0	0	0		1		M√©xico		0	2	1	6	1	<25 y	1	0	6	0	0
28/04/20	1b53a9	2	4	27	2	27	27	4	1	22/04/20	17/04/20		0	5			11	0	0	20	1	0	0	0	0	0	0	0	0	0	1	0	0		1		M√©xico		0	1	1	7	1	<25 y	1	0	11	0	0
28/04/20	03c007	1	12	9	1	9	9	14	2	16/04/20	11/04/20		0	5			17	0	0	11	1	0	0	0	0	0	0	0	0	0	0	0	0	0	1		M√©xico		0	0	1	8	3	<25 y	1	0	17	0	0
28/04/20	15f097	2	12	28	2	28	28	41	1	23/04/20	23/04/20		0	0			5	0	0	5	1	0		1	0	0	0	0	0	0	1	0	0	0	1		M√©xico		0	2	1	3	3	<25 y	1	0	5	0	0
28/04/20	059d35	1	9	9	2	99	9	4	1	17/03/20	01/03/20		0	16			58	0	0	23	0	0	0	0	0	0	0	0	0	0	0	0	0	1	1		Colombia		0	0	1	8	5	<25 y	1	0	58	0	0
28/04/20	0a507d	1	13	21	1	20	21	114	1	03/04/20	29/03/20		0	5			30	0	0	24	1	0	0	0	0	0	0	0	0	0	0	0	0	1	1		M√©xico		0	0	1	8	4	<25 y	1	0	30	0	0
28/04/20	0d83fb	1	12	32	2	32	32	56	1	24/04/20	22/04/20		0	2			6	0	0	1	1	0	0	1	0	0	0	1	0	0	0	0	0	1	1		M√©xico		0	2	1	2	3	<25 y	1	0	6	0	0
28/04/20	065e2a	1	12	2	2	2	2	4	2	21/04/20	19/04/20		0	2			9	0	1	15	1	0	0	0	0	0	0	0	0	0	0	0	0		1		M√©xico		0	0	1	8	3	<25 y	1	0	9	0	0
28/04/20	0fc8dc	2	12	15	1	15	15	118	1	08/04/20	05/04/20		0	3			23	0	0	21	1	0	0	0	0	0	0	0	1	0	0	0	0	1	1		M√©xico		0	0	1	8	3	<25 y	1	0	23	0	0
28/04/20	82613	2	12	9	1	9	9	4	1	23/04/20	20/04/20		0	3			8	0	0	22	1	0	0	0	0	0	0	0	0	0	0	0	0	1	1		M√©xico		0	0	1	8	3	<25 y	1	0	8	0	0
28/04/20	1b123c	2	12	9	2	9	9	9	1	07/04/20	06/04/20		0	1			22	0	0	18	1	0	0	0	0	0	0	0	0	0	0	0	0	1	1		M√©xico		0	0	1	8	3	<25 y	1	0	22	0	0
28/04/20	19a402	1	4	31	1	31	31	50	1	30/03/20	26/03/20		0	4			33	0	0	10	1	0	0	0	0	0	0	0	0	0	0	0	0		1		M√©xico		0	0	0	8	1	<25 y	1	0	33	0	0
28/04/20	10f029	1	4	1	2	1	1	1	2	15/04/20	15/04/20		0	0			13	0	0	7	1	0	0	0	0	1	0	0	0	0	0	0	0		1		M√©xico		0	1	0	8	1	<25 y	1	0	13	0	0
28/04/20	0aad01	2	12	7	1	9	7	101	1	29/02/20	25/02/20		0	4			63	0	0	19	1	0	0	0	0	0	0	0	0	0	0	0	0	1	1		M√©xico		0	0	1	8	3	<25 y	1	0	63	0	0
28/04/20	1c3f1d	2	12	28	2	28	28	41	1	21/04/20	17/04/20		0	4			11	0	0	20	1	0	0	0	0	0	0	0	0	0	0	0	0	1	1		M√©xico		0	0	1	8	3	<25 y	1	0	11	0	0
28/04/20	050f0f	2	12	11	1	11	11	20	1	18/03/20	15/03/20		0	3			44	0	0	21	1	0	0	0	0	0	0	1	0	0	0	0	0	0	1		M√©xico		0	1	1	6	3	<25 y	1	0	44	0	0
28/04/20	085fc1	2	9	25	2	25	25	6	1	09/04/20	09/04/20		0	0			19	0	0	9	1	0	0	0	0	0	0	0	0	0	0	0	0	1	1		M√©xico		0	0	1	8	5	<25 y	1	0	19	0	0
28/04/20	1e5454	2	12	11	1	11	11	20	1	21/03/20	17/03/20		0	4			42	0	0	22	1	0	0	0	0	0	0	1	0	0	0	0	0	1	1		M√©xico		0	1	1	6	3	<25 y	1	0	42	0	0
28/04/20	0cf35f	2	4	12	1	12	12	1	1	17/04/20	16/04/20		0	1			12	0	0	5	1	0	0	0	0	0	0	0	0	0	0	0	0		1		M√©xico		0	0	1	8	1	<25 y	1	0	12	0	0
28/04/20	170d59	2	12	11	2	11	11	20	1	25/03/20	20/03/20		0	5			39	0	0	20	1	0	0	1	0	0	0	0	0	0	0	0	0	1	1		M√©xico		0	1	1	4	3	<25 y	1	0	39	0	0
28/04/20	1d9580	1	12	2	2	15	2	2	1	19/04/20	17/04/20		0	2			11	0	0	23	1	0	0	0	0	0	0	0	0	0	0	0	0	1	1		M√©xico		0	0	1	8	3	<25 y	1	0	11	0	0
28/04/20	1e0572	2	12	25	1	25	25	12	1	16/04/20	11/04/20		0	5			17	0	0	24	1	0	0									0	0	1	1		M√©xico		0	0	1		3	<25 y	1	0	17	0	0
28/04/20	05a5df	1	12	23	2	31	23	8	1	27/03/20	21/03/20		0	6			38	0	0	19	1	0	0	0	0	0	0	1	0	0	1	0	0	1	1		M√©xico		0	2	1	5	3	<25 y	1	0	38	0	0
28/04/20	00dfbd	2	11	9	2	9	15	31	1	16/04/20	15/04/20		0	1			13	0	0	17	1	0	0	0	0	0	0	0	0	0	1	0	0	0	1		M√©xico		0	1	1	7	4	<25 y	1	0	13	0	0
28/04/20	1d9705	2	9	8	1	99	8	37	1	20/03/20	13/03/20		0	7			46	0	0	20	0	0	0	0	0	0	0	0	0	0	0	0	0	1	1		Estados Unidos de Am√©rica		0	0	1	8	5	<25 y	1	0	46	0	0
28/04/20	0cba94	2	12	31	2	31	31	50	1	23/03/20	17/03/20		0	6			42	0	0	24	1	0	0	0	0	0	0	0	0	0	0	0	0	0	1		M√©xico		0	0	1	8	3	<25 y	1	0	42	0	0
28/04/20	54597	2	12	9	1	9	9	5	1	21/04/20	18/04/20		0	3			10	0	0	23	1	0	0	0	0	0	0	1	0	0	0	0	0	1	1		M√©xico		0	1	1	6	3	<25 y	1	0	10	0	0
28/04/20	1a08fa	2	9	9	2	9	9	12	1	07/04/20	25/03/20		0	13			34	0	0	1	1	0		1	0	0	0	1	0	0	0	0	0	1	1		M√©xico		0	2	1	2	5	<25 y	1	0	34	0	0
28/04/20	12b00c	1	12	19	1	19	19	39	1	14/04/20	11/04/20		0	3			17	0	0	21	1	0	0	0	0	0	0	0	0	0	0	0	0	0	1		M√©xico		0	0	0	8	3	<25 y	1	0	17	0	0
28/04/20	1d5a18	1	4	3	2	30	3	8	1	09/04/20	02/04/20		0	7			26	0	0	24	1	0	0	1	0	0	0	1	0	0	1	0	0		1		M√©xico		0	3	1	1	1	<25 y	1	0	26	0	0
28/04/20	152a71	2	9	15	1	9	15	37	1	26/03/20	23/03/20		0	3			36	0	0	4	1	0	0	1	0	1	0	1	0	0	0	0	0	0	1		M√©xico		0	3	1	2	5	<25 y	1	0	36	0	0
28/04/20	190d5c	1	12	31	1	15	31	50	1	14/04/20	11/04/20		0	3			17	0	0	8	1	0	0	0	0	0	0	0	0	0	0	0	0	1	1		M√©xico		0	0	1	8	3	<25 y	1	0	17	0	0
28/04/20	17d7c9	1	12	11	2	11	11	7	1	27/03/20	24/03/20		0	3			35	0	0	17	1	0	0	0	0	0	0	1	0	0	0	0	0	0	1		M√©xico		0	1	1	6	3	<25 y	1	0	35	0	0
28/04/20	0cb25c	1	12	9	1	9	9	6	2	10/04/20	05/04/20		0	5			23	0	1	18	1	0	0	1	0	0	0	1	0	0	1	0	0	0	1		M√©xico		0	3	0	1	3	<25 y	1	0	23	0	0
28/04/20	17944d	1	4	2	1	2	2	4	1	06/04/20	30/03/20		0	7			29	0	0	23	1	0	0	1	0	0	0	1	0	0	0	0	0		1		M√©xico		0	2	1	2	1	<25 y	1	0	29	0	0
28/04/20	1e6728	2	12	16	1	16	16	110	1	25/04/20	23/04/20		0	2			5	0	0	2	1	0	0	1	0	0	0	1	0	0	0	0	0	1	1		M√©xico		0	2	1	2	3	<25 y	1	0	5	0	0
28/04/20	0e5a03	2	12	24	2	24	24	28	1	09/04/20	03/04/20		0	6			25	0	0	21	1	0	0	0	0	0	0	0	0	0	0	0	0	1	1		M√©xico		0	0	1	8	3	<25 y	1	0	25	0	0
28/04/20	1bcbd7	2	4	9	1	15	15	33	1	24/04/20	19/04/20		0	5			9	0	0	20	1	0	0	0	0	0	0	0	0	0	1	0	0		1		M√©xico		0	1	1	7	1	<25 y	1	0	9	0	0
28/04/20	14d451	2	12	2	2	2	2	2	1	14/04/20	13/04/20		0	1			15	0	0	24	1	0	0	0	0	0	0	0	0	0	0	0	0	1	1		M√©xico		0	0	1	8	3	<25 y	1	0	15	0	0
28/04/20	05d103	2	4	9	2	9	9	7	1	07/04/20	04/04/20		0	3			24	0	0	22	1	0	0	0	0	0	0	0	0	0	0	0	0		1		M√©xico		0	0	1	8	1	<25 y	1	0	24	0	0
28/04/20	1d1cd4	2	12	27	2	27	27	12	1	18/04/20	13/04/20		0	5			15	0	0	13	1	0	0	0	0	0	0	0	0	0	1	0	0	1	1		M√©xico		0	1	1	7	3	<25 y	1	0	15	0	0
28/04/20	146552	2	12	24	2	24	24	28	1	20/03/20	19/03/20		0	1			40	0	0	21	1	0	0	0	0	0	0	1	0	0	0	0	0	1	1		M√©xico		0	1	1	6	3	<25 y	1	0	40	0	0
28/04/20	1c917b	2	12	16	2	16	16	110	1	25/04/20	16/04/20		0	9			12	0	0	18	1	0	0	0	0	0	0	0	0	0	0	0	0	1	1		M√©xico		0	0	1	8	3	<25 y	1	0	12	0	0
28/04/20	03d474	2	12	16	2	16	16	110	1	25/04/20	21/04/20		0	4			7	0	0	7	1	0	0	0	0	0	0	0	0	0	0	0	0	0	1		M√©xico		0	0	1	8	3	<25 y	1	0	7	0	0
28/04/20	136b3c	1	12	9	1	9	9	14	2	22/04/20	20/04/20		0	2			8	0	1	0	1	0	0	0	0	0	0	0	0	0	0	0	0	0	1		M√©xico		0	0	0	8	3	<25 y	1	0	8	0	0
28/04/20	09605c	2	12	31	2	31	31	50	1	14/04/20	12/04/20		0	2			16	0	0	16	1	0	0	0	0	1	0	0	0	0	0	0	0	0	1		M√©xico		0	1	1	8	3	<25 y	1	0	16	0	0
28/04/20	00d714	2	12	20	1	20	20	254	1	25/03/20	22/03/20		0	3			37	0	0	20	1	0	0	0	0	1	0	0	0	0	0	0	0	0	1		M√©xico		0	1	1	8	3	<25 y	1	0	37	0	0
28/04/20	18eab4	2	6	5	1	5	5	17	1	10/04/20	30/03/20		0	11			29	0	0	17	1	0	0	0	0	0	0	0	0	0	0	0	0	1	1		M√©xico		0	0	1	8	2	<25 y	1	0	29	0	0
28/04/20	6.10E+82	1	99	20	2	20	20	397	1	15/04/20	06/04/20		0	9			22	0	0	13	1	0	0	0	0	0	0	0	0	0	0	0	0		1		M√©xico		0	0	1	8		<25 y	1	0	22	0	0
28/04/20	179042	2	4	3	1	25	3	8	1	02/04/20	27/03/20		0	6			32	0	0	24	1	0	0	0	0	0	0	0	0	0	0	0	0		1		M√©xico		0	0	1	8	1	<25 y	1	0	32	0	0
28/04/20	0acc96	2	4	9	1	9	9	7	2	24/04/20	16/04/20		0	8			12	0	0	0	1	0	0	1	0	0	0	1	0	0	0	0	0		1		M√©xico		0	2	1	2	1	<25 y	1	0	12	0	0
28/04/20	0a6bfc	2	9	15	1	15	15	57	1	13/03/20	07/03/20		0	6			52	0	0	24	1	0	0	0	0	0	0	0	0	0	0	0	0	0	1		M√©xico		0	0	1	8	5	<25 y	1	0	52	0	0
28/04/20	13e2bd	2	12	5	2	5	5	30	1	30/03/20	24/03/20		0	6			35	0	0	11	1	0	0	0	0	0	0	0	1	0	0	0	0	1	1		M√©xico		0	0	1	8	3	<25 y	1	0	35	0	0
28/04/20	179902	2	12	9	1	9	9	3	1	24/04/20	20/04/20		0	4			8	0	0	23	1	0	0	0	0	0	0	0	0	0	0	0	0	0	1		M√©xico		0	0	1	8	3	<25 y	1	0	8	0	0
28/04/20	1c8464	2	12	9	2	21	9	3	1	20/04/20	17/04/20		0	3			11	0	0	23	1	0	0	0	0	0	0	0	0	0	0	0	0	1	1		M√©xico		0	0	1	8	3	<25 y	1	0	11	0	0
28/04/20	1ce19a	1	12	9	1	9	9	12	1	24/04/20	22/04/20		0	2			6	0	0	24	1	0	0	0	0	0	0	0	0	0	0	0	0	1	1		M√©xico		0	0	1	8	3	<25 y	1	0	6	0	0
28/04/20	03a2d4	1	12	11	2	11	11	42	1	23/03/20	21/03/20		0	2			38	0	0	22	1	0	0	1	0	1	0	0	0	0	1	0	0	1	1		M√©xico		0	3	1	3	3	<25 y	1	0	38	0	0
28/04/20	114542	2	9	14	2	16	14	120	1	17/03/20	16/03/20		0	1			43	0	0	20	1	0	0	0	0	0	0	1	0	0	0	0	0	0	1		M√©xico		0	1	1	6	5	<25 y	1	0	43	0	0
28/04/20	05c734	1	9	9	1	9	9	16	1	19/03/20	18/03/20		0	1			41	0	0	10	1	0	0	0	0	0	0	0	0	0	0	0	0	1	1		M√©xico		0	0	1	8	5	<25 y	1	0	41	0	0
28/04/20	16a84c	2	12	21	1	9	21	114	1	23/03/20	11/03/20		0	12			48	0	0	24	1	0	0	0	0	0	0	0	0	0	0	0	0	1	1		M√©xico		0	0	1	8	3	<25 y	1	0	48	0	0
28/04/20	1c4e13	1	12	9	1	9	9	10	1	24/04/20	20/04/20		0	4			8	0	0	22	1	0	0	0	0	0	0	1	0	0	0	0	0	1	1		M√©xico		0	1	1	6	3	<25 y	1	0	8	0	0
28/04/20	1615c3	1	12	2	2	12	2	4	1	01/04/20	30/03/20		0	2			29	0	0	12	1	0	0	1	1	0	0	1	0	1	1	0	0	0	1		M√©xico		0	5	1	1	3	<25 y	1	0	29	0	0
28/04/20	14fcec	2	4	12	1	12	12	1	1	06/04/20	01/04/20		0	5			27	0	0	13	1	0	0	0	0	0	0	0	0	0	0	0	0		1		M√©xico		0	0	1	8	1	<25 y	1	0	27	0	0
28/04/20	102279	2	12	21	1	20	21	114	1	23/03/20	20/03/20		0	3			39	0	0	23	1	0	0	0	0	0	0	0	0	0	1	0	0	1	1		M√©xico		0	1	1	7	3	<25 y	1	0	39	0	0
28/04/20	16ad85	2	12	9	1	9	9	6	1	14/04/20	10/04/20		0	4			18	0	0	1	1	0	0	0	0	0	0	0	0	0	0	0	0	1	1		M√©xico		0	0	1	8	3	<25 y	1	0	18	0	0
28/04/20	0375c7	2	12	8	2	8	8	19	2	05/04/20	02/04/20		0	3			26	0	0	11	1	0	0	0	0	0	0	0	0	0	0	0	0	0	1		M√©xico		0	0	1	8	3	<25 y	1	0	26	0	0
28/04/20	07e2cb	2	12	15	1	15	15	99	1	13/04/20	08/04/20		0	5			20	0	0	23	1	0	0	0	0	0	0	1	0	0	0	0	0	0	1		M√©xico		0	1	1	6	3	<25 y	1	0	20	0	0
28/04/20	138348	2	4	28	2	28	28	22	2	21/04/20	14/04/20		0	7			14	0	0	24	1	0	0	0	0	0	0	0	0	0	0	0	0		1		M√©xico		0	0	0	8	1	<25 y	1	0	14	0	0
28/04/20	1ac38b	2	12	9	2	9	9	9	1	17/04/20	10/04/20		0	7			18	0	0	19	1	0	0	1	0	0	0	1	0	0	0	0	0	1	1		M√©xico		0	2	1	2	3	<25 y	1	0	18	0	0
28/04/20	12966c	2	9	15	1	19	15	95	1	25/03/20	17/03/20		0	8			42	0	0	3	1	0	0	0	0	0	0	0	0	0	0	0	0	0	1		M√©xico		0	0	1	8	5	<25 y	1	0	42	0	0
28/04/20	02c673	2	12	1	2	1	1	1	1	26/03/20	26/03/20		0	0			33	0	0	21	1	0	0	1	0	0	0	1	0	0	0	0	1	1	1		M√©xico		0	2	1	2	3	<25 y	1	0	33	0	0
28/04/20	0c5135	2	12	9	1	9	9	12	1	17/04/20	14/04/20		0	3			14	0	0	1	1	0	0	0	0	0	0	0	0	0	0	0	0	1	1		M√©xico		0	0	1	8	3	<25 y	1	0	14	0	0
28/04/20	0b5fe1	2	12	19	2	30	30	28	1	15/04/20	09/04/20		0	6			19	0	0	24	1	0	0	0	0	0	0	0	0	0	0	0	0	1	1		M√©xico		0	0	1	8	3	<25 y	1	0	19	0	0
28/04/20	00a5de	2	4	15	1	15	15	29	1	24/04/20	13/04/20		0	11			15	0	0	24	1	0	0	0	0	1	0	0	0	0	0	0	1		1		M√©xico		0	1	1	8	1	<25 y	1	0	15	0	0
28/04/20	19d3e7	2	12	30	1	30	30	11	1	21/04/20	16/04/20		0	5			12	0	0	21	1		0	0	0	0	0	0	0	0	0	0	0	1	1		M√©xico		0	0	1	8	3	<25 y	1	0	12	0	0
28/04/20	1c3b5b	1	4	9	2	9	15	58	1	13/04/20	12/04/20		0	1			16	0	1	18	1	0	0	1	0	0	0	0	0	0	0	0	0		1		M√©xico		0	1	1	4	1	<25 y	1	0	16	0	0
28/04/20	12f008	1	12	9	1	9	15	57	1	08/04/20	26/03/20		0	13			33	0	0	23	1	0	0	0	0	0	0	0	0	0	0	0	0	0	1		M√©xico		0	0	1	8	3	<25 y	1	0	33	0	0
28/04/20	0bf0f0	2	12	2	1	2	2	2	1	08/04/20	02/04/20		0	6			26	0	0	23	1	0	0	1	0	0	0	1	0	0	1	0	0	1	1		M√©xico		0	3	1	1	3	<25 y	1	0	26	0	0
28/04/20	00145f	2	12	9	1	9	9	2	1	11/04/20	05/04/20		0	6			23	0	0	21	1	0	0	0	0	0	0	0	0	0	0	0	0	1	1		M√©xico		0	0	1	8	3	<25 y	1	0	23	0	0
28/04/20	18ef5b	2	12	27	2	27	27	4	1	13/04/20	10/04/20		0	3			18	0	0	19	1	0	0	0	0	0	0	0	0	0	0	0	0	0	1		M√©xico		0	0	1	8	3	<25 y	1	0	18	0	0
28/04/20	106d3f	2	9	15	2	14	9	15	1	17/04/20	06/04/20		0	11			22	0	0	17	1	0	0	0	0	0	0	0	0	0	0	0	0	0	1		M√©xico		0	0	0	8	5	<25 y	1	0	22	0	0
28/04/20	023f77	2	12	20	2	20	20	409	1	21/03/20	16/03/20		0	5			43	0	0	23	1	0	0	0	0	0	0	0	0	0	0	0	0	1	1		M√©xico		0	0	1	8	3	<25 y	1	0	43	0	0
28/04/20	12736f	1	12	9	2	9	9	11	2	10/04/20	06/04/20		0	4			22	0	1	23	1	0	0	1	0	1	0	1	1	0	0	0	0	0	1		M√©xico		0	3	0	2	3	<25 y	1	0	22	0	0
28/04/20	1df970	2	12	9	2	9	9	7	1	10/04/20	04/04/20		0	6			24	0	0	23	1	0	0	0	0	0	0	0	0	0	1	0	0	0	1		M√©xico		0	1	1	7	3	<25 y	1	0	24	0	0
28/04/20	00d5fc	1	6	29	1	15	29	1	1	14/04/20	14/04/20		0	0			14	0	0	23	1	0	0	0	0	0	0	1	0	0	0	0	1	1	1		M√©xico		0	1	0	6	2	<25 y	1	0	14	0	0
28/04/20	0a8a96	2	4	15	2	15	15	121	1	11/04/20	08/04/20		0	3			20	0	0	22	1	0	0	0	0	0	0	0	0	0	0	0	0		1		M√©xico		0	0	1	8	1	<25 y	1	0	20	0	0
28/04/20	0f258d	2	12	9	2	9	9	12	1	25/04/20	20/04/20		0	5			8	0	0	24	1	0	0	1	0	0	0	1	0	1	0	0	0	0	1		M√©xico		0	3	0	2	3	<25 y	1	0	8	0	0
28/04/20	64178	2	9	19	2	9	9	11	1	06/04/20	03/04/20		0	3			25	0	0	16	1	0	0	0	0	0	0	0	0	0	0	0	0	0	1		M√©xico		0	0	1	8	5	<25 y	1	0	25	0	0
28/04/20	1c56ea	2	12	27	1	27	27	4	1	16/04/20	11/04/20		0	5			17	0	0	18	1	0	0	0	0	1	0	1	0	0	0	0	0	1	1		M√©xico		0	2	1	6	3	<25 y	1	0	17	0	0
28/04/20	04f754	2	12	28	2	99	28	27	1	17/04/20	17/04/20		0	0			11	0	0	11	0	0	0	0	0	0	0	0	0	0	0	0	0	1	1	1	Otro	Otro	0	0	1	8	3	<25 y	1	0	11	0	0
28/04/20	033d12	2	12	9	2	9	9	13	1	22/04/20	21/04/20		0	1			7	0	0	8	1	0	0	0	0	0	0	0	0	0	0	0	0	1	1		M√©xico		0	0	1	8	3	<25 y	1	0	7	0	0
28/04/20	106656	2	12	9	2	9	9	7	1	23/04/20	20/04/20		0	3			8	0	0	9	1	0	0	0	0	0	0	0	0	0	1	0	0	0	1		M√©xico		0	1	0	7	3	<25 y	1	0	8	0	0
28/04/20	19dd56	1	12	9	2	9	9	11	1	18/04/20	15/04/20		0	3			13	0	0	24	1	0	0	0	0	0	0	0	0	0	1	0	0	0	1		M√©xico		0	1	1	7	3	<25 y	1	0	13	0	0
28/04/20	1a259e	2	12	16	2	12	12	1	1	21/04/20	19/04/20		0	2			9	0	0	20	1	0	0	0	0	0	0	0	0	0	0	0	1	0	1		M√©xico		0	0	1	8	3	<25 y	1	0	9	0	0
28/04/20	72786	1	9	9	2	17	9	10	1	08/04/20	03/04/20		0	5			25	0	1	17	1	0	0	0	0	0	0	0	0	0	0	0	0		1		M√©xico		0	0	1	8	5	<25 y	1	0	25	0	0
28/04/20	06b559	2	4	14	2	18	14	67	1	17/04/20	16/04/20		0	1			12	0	0	24	1	0	0	1	0	0	0	1	0	0	0	0	1		1		M√©xico		0	2	1	2	1	<25 y	1	0	12	0	0
28/04/20	1.04E+03	2	12	9	2	9	9	9	1	21/04/20	19/04/20		0	2			9	0	0	21	1	0	1	0	0	0	0	0	0	0	0	0	0	1	1		M√©xico		0	0	0	8	3	<25 y	1	0	9	0	0
28/04/20	048b9e	2	12	20	2	20	20	67	1	30/03/20	28/03/20		0	2			31	0	0	23	1	0	0	0	0	0	0	0	0	0	0	0	0	0	1		M√©xico		0	0	1	8	3	<25 y	1	0	31	0	0
28/04/20	006c7e	1	12	19	1	25	19	39	1	16/04/20	10/04/20		0	6			18	0	0	21	1	0	0	0	0	0	0	0	0	0	0	0	0	1	1		M√©xico		0	0	0	8	3	<25 y	1	0	18	0	0
28/04/20	094b14	2	4	9	1	9	15	20	1	17/04/20	13/04/20		0	4			15	0	0	19	1	0	0	0	0	0	0	0	0	0	0	0	0		1		M√©xico		0	0	1	8	1	<25 y	1	0	15	0	0
28/04/20	1787ff	1	12	9	2	9	9	10	1	09/04/20	02/04/20		0	7			26	0	0	0	1	0	0	0	0	0	0	0	1	0	0	0	1	1	1		M√©xico		0	0	1	8	3	<25 y	1	0	26	0	0
28/04/20	099bdb	1	12	26	2	7	26	55	2	24/04/20	14/04/20		0	10			14	0	0	24	1	0	0	0	0	0	0	0	0	0	0	0	0	0	1		M√©xico		0	0	1	8	3	<25 y	1	0	14	0	0
28/04/20	02ec53	1	12	26	1	18	26	55	2	06/04/20	03/04/20		0	3			25	0	1	24	1	0	0	1	0	0	0	0	0	0	1	0	1	1	1		M√©xico		0	2	1	3	3	<25 y	1	0	25	0	0
28/04/20	0a3085	1	4	15	1	13	15	81	1	19/04/20	13/04/20		0	6			15	0	0	20	1	0	0	0	0	0	0	0	0	0	0	0	0		1		M√©xico		0	0	1	8	1	<25 y	1	0	15	0	0
28/04/20	10df3d	1	12	27	1	27	27	4	1	27/03/20	27/03/20		0	0			32	0	0	7	1	0	0	0	0	0	0	0	0	0	0	0	0	1	1		M√©xico		0	0	1	8	3	<25 y	1	0	32	0	0
28/04/20	092d3b	1	6	29	2	29	29	13	1	09/04/20	31/03/20		0	9			28	0	0	15	1	0	0	0	0	0	0	1	0	0	0	0	0	1	1		M√©xico		0	1	1	6	2	<25 y	1	0	28	0	0
28/04/20	081a32	2	12	11	1	11	11	20	1	11/04/20	10/04/20		0	1			18	0	0	24	1	0	0	0	0	1	0	0	0	0	1	0	0	1	1		M√©xico		0	2	1	7	3	<25 y	1	0	18	0	0
28/04/20	0b18e5	2	9	19	2	99	19	39	1	19/03/20	15/03/20		0	4			44	0	0	21	0	0	0	0	0	0	0	0	0	0	0	0	0	0	1		Estados Unidos de Am√©rica		0	0	1	8	5	<25 y	1	0	44	0	0
28/04/20	1da8f1	2	12	27	1	27	27	4	1	18/04/20	08/04/20		0	10			20	0	0	24	1	0	0	0	0	0	0	0	0	0	0	0	0	0	1		M√©xico		0	0	0	8	3	<25 y	1	0	20	0	0
28/04/20	17db08	2	12	9	2	9	9	9	1	07/04/20	05/04/20		0	2			23	0	0	24	1	0	0	0	0	0	0	0	0	0	0	0	1	1	1		M√©xico		0	0	0	8	3	<25 y	1	0	23	0	0
28/04/20	0abbf3	2	11	9	2	9	9	3	1	19/04/20	19/04/20		0	0			9	0	0	2	1	0	0	0	0	0	0	0	0	0	0	0	0	1	1		M√©xico		0	0	1	8	4	<25 y	1	0	9	0	0
28/04/20	125bef	2	12	11	2	29	11	20	1	30/03/20	26/03/20		0	4			33	0	0	21	1	0	0	0	0	0	0	0	0	0	0	0	0	1	1		M√©xico		0	0	1	8	3	<25 y	1	0	33	0	0
28/04/20	135062	2	4	9	1	15	15	39	2	22/04/20	22/04/20		0	0			6	0	1	16	1	0	0	0	0	0	0	0	0	0	0	0	0		1		M√©xico		0	0	1	8	1	<25 y	1	0	6	0	0
28/04/20	1.14E+15	2	3	2	2	2	2	2	1	30/03/20	30/03/20		0	0			29	0	0	23	1	0	0	0	0	0	0	0	0	0	0	0	0	1	1		M√©xico		0	0	1	8	4	<25 y	1	0	29	0	0
28/04/20	05966e	1	4	3	1	15	3	8	1	03/04/20	31/03/20		0	3			28	0	0	24	1	0	0	1	0	0	0	1	0	0	1	0	0		1		M√©xico		0	3	1	1	1	<25 y	1	0	28	0	0
28/04/20	104f2d	1	6	2	2	2	2	2	1	14/04/20	11/04/20		0	3			17	0	0	17	1	0	0	0	0	0	0	0	0	0	1	0	0	1	1		M√©xico		0	1	0	7	2	<25 y	1	0	17	0	0
28/04/20	0b966a	1	6	10	1	10	10	5	1	26/04/20	23/04/20		0	3			5	0	0	9	1	0	0	0	0	0	0	1	0	0	0	0	0	1	1		M√©xico		0	1	1	6	2	<25 y	1	0	5	0	0
28/04/20	005fa5	2	4	14	1	14	14	67	1	13/04/20	12/04/20		0	1			16	0	0	4	1	0	0									0	0		1		M√©xico		0	0	1		1	<25 y	1	0	16	0	0
28/04/20	1370f4	2	4	31	1	31	31	50	1	15/04/20	14/04/20		0	1			14	0	0	23	1	0	0	0	0	0	0	0	0	0	0	0	0		1		M√©xico		0	0	1	8	1	<25 y	1	0	14	0	0
28/04/20	1.98E+30	1	9	9	2	9	9	16	1	17/03/20	16/03/20		0	1			43	0	0	18	1	0	0	0	0	0	0	0	0	0	0	0	0	1	1		M√©xico		0	0	1	8	5	<25 y	1	0	43	0	0
28/04/20	09293f	1	4	3	2	3	3	3	1	09/04/20	06/04/20		0	3			22	0	0	23	1	0	0	0	0	0	0	0	0	0	0	0	0		1		M√©xico		0	0	1	8	1	<25 y	1	0	22	0	0
28/04/20	1b5718	1	12	10	2	8	10	5	1	22/04/20	14/04/20		0	8			14	0	0	2	1	0	0	0	0	0	0	0	0	0	0	0	0	1	1		M√©xico		0	0	1	8	3	<25 y	1	0	14	0	0
28/04/20	154d5a	2	4	30	1	30	30	193	1	23/04/20	19/04/20		0	4			9	0	0	22	1	0	0	0	0	0	0	0	1	0	0	0	0		1		M√©xico		0	0	0	8	1	<25 y	1	0	9	0	0
28/04/20	15a96e	2	99	24	2	26	24	20	2	29/03/20	29/03/20		0	0			30	0	0	23	1	0	0	0	0	0	0	0	0	0	0	0	1		1		M√©xico		0	0	1	8		<25 y	1	0	30	0	0
28/04/20	12710b	2	9	15	1	9	9	3	2	21/03/20	17/03/20		0	4			42	0	0	22	1	0	0	0	0	0	0	0	0	0	0	0	0	1	1		M√©xico		0	0	1	8	5	<25 y	1	0	42	0	0
28/04/20	13e8ca	2	4	2	1	2	2	4	1	02/04/20	31/03/20		0	2			28	0	0	24	1	0	0	0	0	0	0	0	0	0	0	0	0		1		M√©xico		0	0	1	8	1	<25 y	1	0	28	0	0
28/04/20	1b0010	2	4	5	2	7	5	2	1	23/04/20	18/04/20		0	5			10	0	0	23	1	0	0	0	0	0	0	0	0	0	0	0	0		1		M√©xico		0	0	1	8	1	<25 y	1	0	10	0	0
28/04/20	07abaf	2	12	19	2	19	19	39	1	10/04/20	30/03/20		0	11			29	0	0	17	1	0	0	0	0	0	0	0	1	0	0	0	0	0	1		M√©xico		0	0	1	8	3	<25 y	1	0	29	0	0
28/04/20	046da2	1	4	3	1	3	3	3	1	09/04/20	05/04/20		0	4			23	0	0	24	1	0	0	0	0	0	0	0	0	0	0	0	0		1		M√©xico		0	0	1	8	1	<25 y	1	0	23	0	0
28/04/20	00ca67	2	12	9	2	9	9	13	1	07/04/20	05/04/20		0	2			23	0	0	1	1	0	0	1	0	0	0	0	0	0	0	0	0	1	1		M√©xico		0	1	1	4	3	<25 y	1	0	23	0	0
28/04/20	1e10ff	2	12	26	1	26	26	30	1	31/03/20	23/03/20		0	8			36	0	0	22	1	0	0	1	0	0	0	1	0	0	0	0	0	1	1		M√©xico		0	2	1	2	3	<25 y	1	0	36	0	0
28/04/20	1956cb	2	12	28	2	28	28	41	1	17/04/20	17/04/20		0	0			11	0	0	13	1	0	0	0	0	0	0	0	0	0	1	0	0	0	1		M√©xico		0	1	1	7	3	<25 y	1	0	11	0	0
28/04/20	0597f1	2	12	15	1	20	15	122	2	19/04/20	15/04/20		0	4			13	0	1	23	1	1	0	0	0	0	0	0	0	0	0	0	0	0	1		M√©xico		0	0	1	8	3	<25 y	1	0	13	0	0
28/04/20	1c9b48	2	12	5	2	5	5	17	1	08/04/20	06/04/20		0	2			22	0	0	5	1	0	0	1	1	0	0	1	0	1	0	0	0	1	1		M√©xico		0	4	1	2	3	<25 y	1	0	22	0	0
28/04/20	09a6e9	1	4	19	2	32	19	18	1	25/04/20	22/04/20		0	3			6	0	0	23	1	0	0	1	0	0	0	0	0	0	0	0	0		1		M√©xico		0	1	1	4	1	<25 y	1	0	6	0	0
28/04/20	126f27	2	10	12	2	12	12	1	1	21/04/20	15/04/20		0	6			13	0	0	24	1	0	0	0	0	0	0	0	0	0	0	0	0	0	1		M√©xico		0	0	0	8	4	<25 y	1	0	13	0	0
28/04/20	1106f3	2	12	19	2	19	19	19	1	18/03/20	14/03/20		0	4			45	0	0	23	1	0	0	0	0	0	0	1	0	0	0	0	0	0	1		M√©xico		0	1	1	6	3	<25 y	1	0	45	0	0
28/04/20	0b7e83	1	4	9	1	9	9	6	1	02/04/20	28/03/20		0	5			31	0	0	19	1	0	0	1	0	0	0	1	0	0	1	0	0		1		M√©xico		0	3	0	1	1	<25 y	1	0	31	0	0
28/04/20	091af9	1	4	3	2	12	3	8	2	27/03/20	17/03/20		0	10			42	0	1	3	1	0	0	0	0	0	0	0	0	0	0	0	0		1		M√©xico		0	0	1	8	1	<25 y	1	0	42	0	0
28/04/20	09d7ca	1	12	1	1	15	1	11	1	20/04/20	19/04/20		0	1			9	0	0	10	1	0	0	0	0	0	0	0	0	0	0	0	0	0	1		M√©xico		0	0	1	8	3	<25 y	1	0	9	0	0
28/04/20	035b6b	2	12	9	1	9	9	3	1	10/04/20	06/04/20		0	4			22	0	0	21	1	0	0	0	0	0	0	0	0	0	0	0	0	1	1		M√©xico		0	0	1	8	3	<25 y	1	0	22	0	0
28/04/20	1e6efb	2	9	19	1	99	19	39	1	27/03/20	19/03/20		0	8			40	0	0	23	0	0	0	1	0	1	1	0	0	0	0	0	0	0	1		Estados Unidos de Am√©rica		0	2	1	4	5	<25 y	1	0	40	0	0
28/04/20	197bcf	2	4	15	1	14	15	91	2	09/04/20	06/04/20		0	3			22	0	0	24	1	0	0	0	0	0	0	0	1	0	1	0	0		1		M√©xico		0	1	1	7	1	<25 y	1	0	22	0	0
28/04/20	04c1af	2	12	27	1	27	27	4	1	02/04/20	30/03/20		0	3			29	0	0	19	1	0	0	0	0	0	0	0	0	0	0	0	0	1	1		M√©xico		0	0	1	8	3	<25 y	1	0	29	0	0
28/04/20	19a04c	2	4	15	1	15	15	62	2	20/04/20	16/04/20		0	4			12	0	0	22	1	0	0	0	0	0	0	0	0	0	0	0	0		1		M√©xico		1	0	1	8	1	<25 y	1	0	12	0	0
28/04/20	0d928e	2	12	2	1	27	2	4	2	14/04/20	11/04/20		0	3			17	0	1	24	1	0	0	0	0	0	0	0	0	0	0	0	0	0	1		M√©xico		0	0	1	8	3	<25 y	1	0	17	0	0
28/04/20	122935	1	99	4	2	4	4	5	1	21/04/20	15/04/20		0	6			13	0	0	24	1	0	1	0	0	0	0	0	0	0	0	0	0		1		M√©xico		0	0	0	8		<25 y	1	0	13	0	0
28/04/20	001cd8	1	4	9	2	9	9	6	2	12/04/20	10/04/20		0	2			18	0	0	23	1	0	0	0	0	0	0	0	0	0	0	0	0		1		M√©xico		0	0	0	8	1	<25 y	1	0	18	0	0
28/04/20	157da1	2	4	19	2	19	19	21	1	14/04/20	11/04/20		0	3			17	0	0	24	1	0	0	0	0	0	0	0	0	0	0	0	0		1		M√©xico		0	0	1	8	1	<25 y	1	0	17	0	0
28/04/20	17a212	2	12	9	1	9	9	7	1	09/04/20	06/04/20		0	3			22	0	0	22	1	0	0	0	0	0	0	0	0	0	0	0	0	1	1		M√©xico		0	0	0	8	3	<25 y	1	0	22	0	0
28/04/20	116686	1	4	27	2	27	27	2	2	10/04/20	09/04/20		0	1			19	0	0	20	1	0	0	1	0	0	0	1	0	0	0	0	0		1		M√©xico		0	2	1	2	1	<25 y	1	0	19	0	0
28/04/20	159aad	2	12	9	1	9	9	9	1	12/04/20	08/04/20		0	4			20	0	0	19	1	0	0	0	0	0	0	0	0	0	1	0	0	1	1		M√©xico		0	1	1	7	3	<25 y	1	0	20	0	0
28/04/20	085caa	2	11	9	2	9	9	11	1	22/04/20	19/04/20		0	3			9	0	0	24	1	0	0	0	0	0	0	0	0	0	0	0	0	0	1		M√©xico		0	0	1	8	4	<25 y	1	0	9	0	0
28/04/20	0c1b71	2	4	15	2	15	15	39	1	02/04/20	31/03/20		0	2			28	0	0	19	1	0	0	1	0	0	0	0	0	0	0	0	0		1		M√©xico		0	1	1	4	1	<25 y	1	0	28	0	0
28/04/20	03d3b2	1	12	21	2	21	21	174	1	18/03/20	17/03/20		0	1			42	0	0	22	1	0	0	0	0	0	0	0	0	0	1	0	0	1	1		M√©xico		0	1	1	7	3	<25 y	1	0	42	0	0
28/04/20	038d95	2	12	28	1	28	28	41	1	23/04/20	19/04/20		0	4			9	0	0	2	1	0	0	1	0	0	0	0	0	0	0	0	0	1	1		M√©xico		0	1	1	4	3	<25 y	1	0	9	0	0
28/04/20	1e20e7	1	12	25	2	25	25	1	1	22/04/20	21/04/20		0	1			7	0	0	18	1	0	0	0	0	0	0	0	0	0	1	0	0	1	1		M√©xico		0	1	1	7	3	<25 y	1	0	7	0	0
28/04/20	1a433b	2	4	15	1	15	15	25	1	22/04/20	15/04/20		0	7			13	0	0	24	1	0	0	0	0	0	0	0	0	0	1	0	0		1		M√©xico		0	1	1	7	1	<25 y	1	0	13	0	0
28/04/20	0ee28e	2	12	29	2	29	29	13	1	06/04/20	27/03/20		0	10			32	0	0	21	1	0	0	0	0	0	0	0	0	0	0	0	0	1	1		M√©xico		0	0	1	8	3	<25 y	1	0	32	0	0
28/04/20	06de26	1	4	2	1	26	2	2	1	21/04/20	10/04/20		0	11			18	0	0	23	1	0	0	0	0	0	0	0	0	1	1	0	0		1		M√©xico		0	2	1	7	1	<25 y	1	0	18	0	0
28/04/20	0034f8	2	4	8	2	8	8	37	1	10/04/20	09/04/20		0	1			19	0	0	23	1	0	0	0	0	0	0	0	0	0	0	0	0		1		M√©xico		0	0	1	8	1	<25 y	1	0	19	0	0
28/04/20	1776cb	1	12	31	2	31	31	50	1	06/04/20	03/04/20		0	3			25	0	0	24	1	0	0	1	0	0	0	1	0	0	1	0	0	0	1		M√©xico		0	3	1	1	3	<25 y	1	0	25	0	0
28/04/20	0427a6	1	4	23	1	31	23	5	1	18/04/20	16/04/20		0	2			12	0	0	24	1	0	0	0	0	0	0	0	0	0	0	0	0		1		M√©xico		0	0	1	8	1	<25 y	1	0	12	0	0
28/04/20	07f0a6	1	12	9	1	15	9	10	1	23/04/20	18/04/20		0	5			10	0	0	23	1	0	0	0	0	0	0	1	0	0	0	0	1	0	1		M√©xico		0	1	1	6	3	<25 y	1	0	10	0	0
28/04/20	111dc8	1	4	15	1	15	15	109	1	20/04/20	16/04/20		0	4			12	0	0	24	1	0	1	0	0	0	0	0	0	0	0	0	0		1		M√©xico		0	0	1	8	1	<25 y	1	0	12	0	0
28/04/20	0ad815	2	4	28	1	28	28	33	1	20/04/20	14/04/20		0	6			14	0	0	22	1	0	0	0	0	0	0	0	0	0	0	0	0		1		M√©xico		0	0	0	8	1	<25 y	1	0	14	0	0
28/04/20	0406b0	2	12	9	2	9	9	14	1	19/04/20	15/04/20		0	4			13	0	1	24	1	0	0	0	0	0	1	1	0	0	0	0	1	0	1		M√©xico		0	1	1	6	3	<25 y	1	0	13	0	0
28/04/20	0605b4	2	12	9	2	9	9	17	1	17/04/20	15/04/20		0	2			13	0	0	24	1	0	0	0	0	0	0	0	0	0	1	0	0	1	1		M√©xico		0	1	1	7	3	<25 y	1	0	13	0	0
28/04/20	0208cd	2	12	1	2	99	1	1	1	25/03/20	25/03/20		0	0			34	0	0	24	0	0	0	1	0	0	0	0	0	0	0	0	1	0	1		Estados Unidos de Am√©rica		0	1	1	4	3	<25 y	1	0	34	0	0
28/04/20	16d9fe	1	4	28	1	28	28	32	1	14/04/20	13/04/20		0	1			15	0	0	23	1	0	0	0	0	0	0	0	0	0	0	0	0		1		M√©xico		0	0	1	8	1	<25 y	1	0	15	0	0
28/04/20	0ab218	2	12	9	1	9	9	9	1	07/04/20	06/04/20		0	1			22	0	0	21	1	0	0	0	0	0	0	1	0	0	0	0	0	1	1		M√©xico		0	1	1	6	3	<25 y	1	0	22	0	0
28/04/20	089a6a	2	12	9	1	9	9	3	1	11/04/20	08/04/20		0	3			20	0	0	21	1	0	0	0	0	1	0	0	0	0	1	0	0	1	1		M√©xico		0	2	1	7	3	<25 y	1	0	20	0	0
28/04/20	16b00b	2	12	16	2	16	16	69	1	18/04/20	11/04/20		0	7			17	0	0	20	1	0	0	0	0	0	0	0	0	0	0	0	0	1	1		M√©xico		0	0	1	8	3	<25 y	1	0	17	0	0
28/04/20	1c0b69	2	12	1	2	11	1	6	1	27/03/20	27/03/20		0	0			32	0	0	15	1	0	0	1	0	0	0	0	0	0	0	0	0	1	1		M√©xico		0	1	1	4	3	<25 y	1	0	32	0	0
28/04/20	07ef6d	2	12	27	1	27	27	4	1	23/04/20	15/04/20		0	8			13	0	0	17	1	0	0	0	0	0	1	1	0	0	0	0	0	1	1		M√©xico		0	1	1	6	3	<25 y	1	0	13	0	0
28/04/20	1c371d	1	4	3	1	25	3	8	1	02/04/20	25/03/20		0	8			34	0	0	24	1	0	0	0	0	0	0	0	0	0	1	0	0		1		M√©xico		0	1	1	7	1	<25 y	1	0	34	0	0
28/04/20	0b763e	2	12	9	1	9	9	17	1	22/04/20	08/04/20		0	14			20	0	0	13	1	0	0	0	0	0	0	0	0	0	0	0	0	1	1		M√©xico		0	0	1	8	3	<25 y	1	0	20	0	0
28/04/20	0ff300	2	12	9	1	9	9	3	1	11/04/20	02/04/20		0	9			26	0	0	15	1	0	0	0	0	0	0	0	0	0	1	0	0	1	1		M√©xico		0	1	1	7	3	<25 y	1	0	26	0	0
28/04/20	144406	2	9	8	2	99	8	19	1	15/04/20	11/04/20		0	4			17	0	1	15	0	0	0	0	0	0	0	0	0	0	0	0	0	1	1	0	Estados Unidos de Am√©rica		0	0	1	8	5	<25 y	1	0	17	0	0
28/04/20	0548db	2	12	5	2	5	5	27	1	03/04/20	02/04/20		0	1			26	0	0	22	1	0	0	0	0	0	0	0	0	0	0	0	0	0	1		M√©xico		0	0	1	8	3	<25 y	1	0	26	0	0
28/04/20	01a767	2	12	1	2	1	1	1	1	16/04/20	16/04/20		0	0			12	0	0	6	1	0	0	0	0	0	0	1	0	0	0	0	0	1	1		M√©xico		0	1	1	6	3	<25 y	1	0	12	0	0
28/04/20	174e8d	1	12	9	2	9	9	13	1	09/04/20	30/03/20		0	10			29	0	0	24	1	0	0	0	0	0	0	0	0	0	1	0	0	0	1		M√©xico		0	1	1	7	3	<25 y	1	0	29	0	0
28/04/20	167bb1	2	4	31	2	23	23	5	2	14/04/20	14/04/20		0	0			14	0	0	3	1	0	0	0	0	0	0	0	1	0	0	0	0		1		M√©xico		0	0	1	8	1	<25 y	1	0	14	0	0
28/04/20	11c422	1	4	25	2	25	25	6	1	04/04/20	29/03/20		0	6			30	0	0	13	1	0	0	0	0	0	0	1	1	1	0	0	0		1		M√©xico		0	2	0	6	1	<25 y	1	0	30	0	0
28/04/20	0ded44	1	9	9	2	26	9	4	1	14/03/20	13/03/20		0	1			46	0	0	23	1	0	0	0	0	0	0	0	0	0	1	0	0	1	1		M√©xico		0	1	1	7	5	<25 y	1	0	46	0	0
28/04/20	0c2967	1	9	9	1	9	9	12	1	13/03/20	10/03/20		0	3			49	0	0	24	1	0	0	0	0	0	0	0	0	0	0	0	0	0	1		M√©xico		0	0	1	8	5	<25 y	1	0	49	0	0
28/04/20	1cb03a	1	12	9	1	9	9	11	1	15/04/20	12/04/20		0	3			16	0	0	21	1	0	0	1	0	0	0	0	0	0	1	0	0	1	1		M√©xico		0	2	1	3	3	<25 y	1	0	16	0	0
28/04/20	19414b	2	12	9	2	9	9	17	1	03/04/20	30/03/20		0	4			29	0	0	19	1	0	0	0	0	0	0	0	0	0	0	0	0	0	1		M√©xico		0	0	1	8	3	<25 y	1	0	29	0	0
28/04/20	1d837d	2	4	15	1	15	15	37	1	21/04/20	15/04/20		0	6			13	0	0	24	1	0	0	0	0	0	0	1	0	1	0	0	0		1		M√©xico		0	2	1	6	1	<25 y	1	0	13	0	0
28/04/20	04f59e	2	4	2	1	2	2	2	1	03/04/20	01/04/20		0	2			27	0	0	23	1	0	0	0	0	0	0	0	1	0	0	0	1		1		M√©xico		0	0	0	8	1	<25 y	1	0	27	0	0
28/04/20	182d90	2	12	9	1	9	9	9	1	22/04/20	17/04/20		0	5			11	0	0	24	1	0	0	0	0	0	0	0	0	0	0	0	0	0	1		M√©xico		0	0	1	8	3	<25 y	1	0	11	0	0
28/04/20	61839	2	12	9	2	9	9	17	1	14/04/20	13/04/20		0	1			15	0	0	10	1	0	0	0	0	0	0	0	0	0	1	0	0	1	1		M√©xico		0	1	1	7	3	<25 y	1	0	15	0	0
28/04/20	08ba7c	2	4	15	1	15	15	53	1	22/04/20	20/04/20		0	2			8	0	0	16	1	0	0	0	0	0	0	0	0	0	1	0	0		1		M√©xico		0	1	1	7	1	<25 y	1	0	8	0	0
28/04/20	00959f	1	12	5	2	5	5	35	1	19/03/20	18/03/20		0	1			41	0	0	12	1	0	0	0	0	0	0	0	0	0	0	0	0	1	1		M√©xico		0	0	1	8	3	<25 y	1	0	41	0	0
28/04/20	0d6151	1	4	23	1	23	23	5	2	30/03/20	30/03/20		0	0			29	0	0	0	1	0	0	0	0	0	0	0	0	0	0	0	0		1		M√©xico		0	0	1	8	1	<25 y	1	0	29	0	0
28/04/20	1e431b	2	9	22	2	9	22	14	1	25/03/20	20/03/20		0	5			39	0	0	24	1	0	0	1	0	0	0	1	0	0	0	0	0	0	1		M√©xico		0	2	1	2	5	<25 y	1	0	39	0	0
28/04/20	09ae1f	2	9	15	2	99	9	10	1	25/03/20	20/03/20		0	5			39	0	0	21	0	0	0	0	0	0	0	0	0	0	0	0	0	0	1		Guatemala		0	0	1	8	5	<25 y	1	0	39	0	0
28/04/20	00c2d6	2	4	9	1	9	9	2	2	14/04/20	10/04/20		0	4			18	0	1	15	1	0	0	0	0	0	0	0	1	0	0	0	0		1		M√©xico		0	0	0	8	1	<25 y	1	0	18	0	0
28/04/20	01336d	1	12	9	2	9	9	4	1	07/04/20	06/04/20		0	1			22	0	0	20	1	0	0	0	0	0	0	0	0	0	0	0	1	1	1		M√©xico		0	0	1	8	3	<25 y	1	0	22	0	0
28/04/20	0ad701	2	4	9	1	9	9	11	1	15/04/20	11/04/20		0	4			17	0	0	24	1	0	0	0	0	0	0	0	0	0	0	0	0		1		M√©xico		0	0	1	8	1	<25 y	1	0	17	0	0
28/04/20	1bb095	1	6	10	2	10	10	5	1	26/04/20	26/04/20		0	0			2	0	0	11	1	0	0	0	1	0	0	1	0	0	0	0	0	1	1		M√©xico		0	2	1	6	2	<25 y	1	0	2	0	0
28/04/20	0dbe28	2	12	29	2	29	29	28	1	05/04/20	30/03/20		0	6			29	0	0	24	1	0	0	0	0	0	0	0	0	0	0	0	0	1	1		M√©xico		0	0	1	8	3	<25 y	1	0	29	0	0
28/04/20	1c263e	1	4	19	2	19	19	39	2	25/04/20	19/04/20		0	6			9	0	0	24	1	0	0	0	0	1	0	0	0	0	0	0	0		1		M√©xico		0	1	0	8	1	<25 y	1	0	9	0	0
28/04/20	0871fc	2	12	16	1	14	16	110	1	24/04/20	19/04/20		0	5			9	0	0	23	1	1	0	0	0	0	0	0	0	1	1	0	0	1	1		M√©xico		0	2	1	7	3	<25 y	1	0	9	0	0
28/04/20	076ea9	1	12	26	1	2	26	55	1	06/04/20	05/04/20		0	1			23	0	0	24	1	0	0	0	0	0	0	0	0	0	1	0	0	1	1		M√©xico		0	1	0	7	3	<25 y	1	0	23	0	0
28/04/20	01cc4a	1	4	13	1	13	13	69	1	12/04/20	10/04/20		0	2			18	0	0	18	1	0	0	0	0	0	0	1	1	0	0	0	0		1		M√©xico		0	1	1	6	1	<25 y	1	0	18	0	0
28/04/20	1d0c9e	2	9	9	2	9	9	12	1	16/04/20	14/04/20		0	2			14	0	0	23	1	0	0	1	0	0	0	1	0	0	0	0	0		1		M√©xico		0	2	1	2	5	<25 y	1	0	14	0	0
28/04/20	17162a	1	12	19	1	19	19	39	1	14/04/20	11/04/20		0	3			17	0	0	7	1	0	0	0	0	0	0	0	0	0	0	0	0	1	1		M√©xico		0	0	1	8	3	<25 y	1	0	17	0	0
28/04/20	1d9e5d	2	6	9	1	9	9	15	2	18/04/20	15/04/20		0	3			13	0	1	10	1	0	0	0	0	0	0	0	0	0	0	0	0	1	1		M√©xico		0	0	1	8	2	<25 y	1	0	13	0	0
28/04/20	69179	2	4	9	2	9	9	2	1	29/03/20	26/03/20		0	3			33	0	0	19	1	0	0	0	0	0	0	1	0	0	0	0	0		1		M√©xico		0	1	1	6	1	<25 y	1	0	33	0	0
28/04/20	0536be	2	12	9	1	9	9	8	1	22/04/20	22/04/20		0	0			6	0	0	22	1	0	0	0	0	0	0	0	0	0	0	0	0	1	1		M√©xico		0	0	1	8	3	<25 y	1	0	6	0	0
28/04/20	0694f9	1	4	30	2	30	30	39	1	15/04/20	13/04/20		0	2			15	0	0	21	1	0	0	0	0	0	0	0	0	0	0	0	0		1		M√©xico		0	0	1	8	1	<25 y	1	0	15	0	0
28/04/20	0b1855	2	12	12	1	12	12	21	1	12/04/20	09/04/20		0	3			19	0	0	2	1	0	0	0	0	0	1	0	1	0	0	0	0	1	1		M√©xico		0	0	1	8	3	<25 y	1	0	19	0	0
28/04/20	0669a4	2	12	9	1	9	9	5	1	06/04/20	02/04/20		0	4			26	0	0	24	1	0	0	1	0	0	0	1	0	0	0	0	1	1	1		M√©xico		0	2	1	2	3	<25 y	1	0	26	0	0
28/04/20	07b29e	2	12	27	1	27	27	10	1	20/04/20	17/04/20		0	3			11	0	0	24	1	0	0	0	0	0	0	0	0	0	0	0	0	1	1		M√©xico		0	0	1	8	3	<25 y	1	0	11	0	0
28/04/20	1c2709	2	12	2	2	2	2	2	1	26/04/20	23/04/20		0	3			5	0	1	18	1	0	0	0	0	0	0	1	0	0	1	0	0	1	1		M√©xico		0	2	1	5	3	<25 y	1	0	5	0	0
28/04/20	19c35a	2	12	9	2	9	9	12	1	23/03/20	16/03/20		0	7			43	0	0	21	1	0	0	0	0	0	0	0	1	0	0	0	0	0	1		M√©xico		0	0	1	8	3	<25 y	1	0	43	0	0
28/04/20	1d0ea8	2	12	9	2	9	9	16	1	20/04/20	16/04/20		0	4			12	0	0	24	1	0	0	0	0	0	0	0	0	0	1	0	0	1	1		M√©xico		0	1	0	7	3	<25 y	1	0	12	0	0
28/04/20	0eb409	1	12	23	1	4	23	5	1	19/03/20	15/03/20		0	4			44	0	0	13	1	0	0	0	0	0	0	0	1	0	0	0	0	1	1		M√©xico		0	0	1	8	3	<25 y	1	0	44	0	0
28/04/20	1160ef	1	12	19	2	19	19	45	1	24/03/20	14/03/20		0	10			45	0	0	24	1	0	0	0	0	0	0	0	0	0	0	0	0	0	1		M√©xico		0	0	1	8	3	<25 y	1	0	45	0	0
28/04/20	0fd8d3	2	4	2	1	2	2	3	1	16/04/20	09/04/20		0	7			19	0	0	24	1	0	0	0	0	0	0	0	0	0	0	0	0		1		M√©xico		0	0	1	8	1	<25 y	1	0	19	0	0
28/04/20	13c46f	2	4	15	2	15	15	39	1	18/04/20	17/04/20		0	1			11	0	0	23	1	0	0	0	0	0	0	0	0	0	0	0	0		1		M√©xico		0	0	1	8	1	<25 y	1	0	11	0	0
28/04/20	19aa60	1	4	9	2	9	9	5	2	15/04/20	15/04/20		0	0			13	0	0	0	1	0	0	0	0	0	0	1	0	0	0	0	1		1		M√©xico		0	1	0	6	1	<25 y	1	0	13	0	0
28/04/20	0e7622	2	12	5	2	8	5	17	1	07/04/20	05/04/20		0	2			23	0	0	22	1	0		0	0	0	0	0	0	0	0	0	0	1	1		M√©xico		0	0	1	8	3	<25 y	1	0	23	0	0
28/04/20	03be76	2	12	23	1	99	23	5	1	21/03/20	18/03/20		0	3			41	0	0	22	0	0	0	0	0	0	0	1	0	0	0	0	1	1	1		Estados Unidos de Am√©rica		0	1	1	6	3	<25 y	1	0	41	0	0
28/04/20	0db550	2	12	9	2	9	9	2	1	07/04/20	01/04/20		0	6			27	0	0	0	1	0	0	0	0	0	0	1	0	0	0	0	0	1	1		M√©xico		0	1	1	6	3	<25 y	1	0	27	0	0
28/04/20	93905	2	12	19	2	7	19	26	1	11/04/20	10/04/20		0	1			18	0	0	22	1	0	0	0	0	0	0	1	0	0	1	0	0	0	1		M√©xico		0	2	1	5	3	<25 y	1	0	18	0	0
28/04/20	1c3bf8	2	12	5	1	5	5	17	1	04/04/20	04/04/20		0	0			24	0	0	11	1	0	0	0	0	0	0	0	0	0	0	0	0	1	1		M√©xico		0	0	1	8	3	<25 y	1	0	24	0	0
28/04/20	18f06e	2	6	9	2	15	15	31	2	05/04/20	31/03/20		0	5			28	0	1	22	1	0	0	0	0	0	0	0	1	0	0	0	0	0	1		M√©xico		0	0	0	8	2	<25 y	1	0	28	0	0
28/04/20	0d4b6d	2	12	1	2	1	1	1	1	27/03/20	24/03/20		0	3			35	0	0	24	1	0	0	0	0	0	0	0	0	0	0	0	0	0	1		M√©xico		0	0	0	8	3	<25 y	1	0	35	0	0
28/04/20	0bd833	2	12	1	2	1	1	6	1	27/03/20	27/03/20		0	0			32	0	0	9	1	0	0	1	0	0	0	0	0	0	0	0	0	1	1		M√©xico		0	1	1	4	3	<25 y	1	0	32	0	0
28/04/20	0f8ad4	1	6	1	2	1	1	1	1	20/03/20	19/03/20		0	1			40	0	0	19	1	0	0	1	0	0	0	0	0	0	1	0	0	0	1		M√©xico		0	2	1	3	2	<25 y	1	0	40	0	0
28/04/20	154d6d	1	12	27	2	23	27	5	1	14/04/20	09/04/20		0	5			19	0	0	3	1	0	0	1	0	0	1	0	0	0	1	0	0	1	1		M√©xico		0	2	1	3	3	<25 y	1	0	19	0	0
28/04/20	1bc11f	1	12	23	1	23	23	6	2	16/04/20	15/04/20	17/04/20	1	1	2	1	2	0	1	23	1	0	0	0	0	0	0	0	0	0	0	1	0	1	1		M√©xico		0	1	0	8	3	<25 y	1	1	2	0	0
28/04/20	09e06c	1	12	27	2	27	27	4	2	18/04/20	12/04/20	18/04/20	1	6	6	0	6	1	1	1	1	0		0	0	0	0	0	0	0	0	0	0	0	1		M√©xico		0	0	1	8	3	<25 y	1	1	6	0	0
28/04/20	0e3cf1	2	12	14	2	14	14	120	1	24/03/20	21/03/20		0	3			38	0	0	21	1	0	0	0	0	0	0	0	0	0	0	0	0	0	1		M√©xico		0	0	1	8	3	<25 y	1	0	38	0	0
28/04/20	0f0784	1	4	9	1	9	9	15	1	28/03/20	26/03/20		0	2			33	0	0	19	1	0	0	1	0	0	0	0	0	0	0	0	0		1		M√©xico		0	1	1	4	1	<25 y	1	0	33	0	0
28/04/20	01dadd	1	4	2	1	26	2	2	1	06/04/20	01/04/20		0	5			27	0	0	24	1	0	0	0	0	0	0	0	0	0	0	0	0		1		M√©xico		0	0	1	8	1	<25 y	1	0	27	0	0
28/04/20	0180d2	2	4	9	1	9	9	5	1	27/03/20	26/03/20		0	1			33	0	0	23	1	0	0	0	0	0	0	0	0	0	0	0	0		1		M√©xico		0	0	1	8	1	<25 y	1	0	33	0	0
28/04/20	91906	1	4	25	1	25	25	6	1	20/04/20	17/04/20		0	3			11	0	0	21	1	0	0	0	0	0	0	0	0	0	0	0	0		1		M√©xico		0	0	1	8	1	<25 y	1	0	11	0	0
28/04/20	01b324	1	12	6	2	6	6	2	1	19/04/20	18/04/20		0	1			10	0	0	24	1	0	0	0	0	0	0	0	0	0	0	0	0	1	1		M√©xico		0	0	1	8	3	<25 y	1	0	10	0	0
28/04/20	0e2fcd	1	12	15	2	15	15	13	2	13/04/20	07/04/20	18/04/20	1	6	11	5	11	1	1	24	1	0	0	0	0	0	0	0	1	0	1	0	0		1		M√©xico		1	1	1	7	3	<25 y	1	1	11	0	0
28/04/20	1d27d1	1	12	21	2	21	21	47	2	20/04/20	13/04/20		0	7			15	0	1	22	1	0		0	0	0	0	1	0	0	0	0	0	1	1		M√©xico		0	1	1	6	3	<25 y	1	0	15	0	0
28/04/20	00c2de	2	12	11	2	15	11	20	1	22/04/20	19/04/20		0	3			9	0	0	23	1	0	0	0	0	0	0	0	0	0	0	0	0	1	1		M√©xico		0	0	1	8	3	<25 y	1	0	9	0	0
28/04/20	1780a2	2	12	13	2	13	13	74	1	26/04/20	24/04/20		0	2			4	0	0	24	1	0	0	0	0	0	0	0	0	0	0	0	0	1	1		M√©xico		0	0	1	8	3	<25 y	1	0	4	0	0
28/04/20	1009bf	2	4	14	2	14	14	39	1	19/03/20	17/03/20		0	2			42	0	0	24	1	0	0	1	1	0	0	1	0	0	0	0	0		1		M√©xico		0	3	1	2	1	<25 y	1	0	42	0	0
28/04/20	46811	2	12	9	2	9	9	10	1	21/04/20	15/04/20		0	6			13	0	0	22	1	0	0	0	0	0	0	0	0	0	0	0	0	0	1		M√©xico		0	0	0	8	3	<25 y	1	0	13	0	0
28/04/20	135592	1	9	9	1	9	15	37	1	14/03/20	08/03/20		0	6			51	0	0	21	1	0	0	0	0	0	0	0	0	0	0	0	0	1	1		M√©xico		0	0	1	8	5	<25 y	1	0	51	0	0
28/04/20	13433b	1	4	31	2	31	31	50	1	21/04/20	20/04/20		0	1			8	0	0	21	1	0	0	0	0	0	0	0	0	0	0	0	0		1		M√©xico		0	0	1	8	1	<25 y	1	0	8	0	0
28/04/20	034ee4	1	12	23	2	23	23	8	1	20/04/20	16/04/20		0	4			12	0	0	0	1	0	0	0	0	0	0	0	0	0	0	0	0	1	1		M√©xico		0	0	1	8	3	<25 y	1	0	12	0	0
28/04/20	042a1c	1	12	15	2	15	15	25	2	21/04/20	19/04/20		0	2			9	0	1	24	1	0	0	0	0	0	0	1	0	0	0	0	0	0	1		M√©xico		0	1	1	6	3	<25 y	1	0	9	0	0
28/04/20	1b55fb	2	4	2	1	25	2	4	2	12/04/20	06/04/20		0	6			22	0	0	23	1	0	0	0	0	0	0	0	0	0	0	0	0		1		M√©xico		1	0	1	8	1	<25 y	1	0	22	0	0
28/04/20	188315	2	12	15	2	15	15	33	1	13/04/20	09/04/20		0	4			19	0	0	24	1	0	0	0	0	0	0	0	0	0	1	0	0		1		M√©xico		0	1	1	7	3	<25 y	1	0	19	0	0
28/04/20	1db6ee	2	12	9	2	9	9	13	1	10/04/20	29/03/20		0	12			30	0	0	22	1	0		1								0	1	1	1		M√©xico		0	1	1	4	3	<25 y	1	0	30	0	0
28/04/20	05dd2e	1	4	8	1	21	8	37	2	08/04/20	08/04/20		0	0			20	0	0	24	1	0	0	0	0	0	0	0	0	0	0	0	0		1		M√©xico		0	0	1	8	1	<25 y	1	0	20	0	0
28/04/20	181c37	1	12	2	2	13	2	2	1	23/04/20	19/04/20		0	4			9	0	0	23	1	0	0	1	0	0	0	0	0	0	0	0	0	0	1		M√©xico		0	1	1	4	3	<25 y	1	0	9	0	0
28/04/20	01e326	2	12	14	2	14	14	39	1	18/03/20	12/03/20		0	6			47	0	0	22	1	0	0	1	0	0	0	1	0	0	0	0	0	1	1		M√©xico		0	2	1	2	3	<25 y	1	0	47	0	0
28/04/20	1257ca	1	12	9	2	9	9	10	2	20/04/20	15/04/20		0	5			13	0	1	23	1	0	0	1	0	0	0	1	0	0	0	0	0	0	1		M√©xico		0	2	1	2	3	<25 y	1	0	13	0	0
28/04/20	07cc36	2	4	1	2	1	1	1	1	23/04/20	19/04/20		0	4			9	0	0	22	1	0	0	0	0	0	0	0	0	0	0	0	0		1		M√©xico		0	0	0	8	1	<25 y	1	0	9	0	0
28/04/20	55932	2	9	21	1	21	21	114	1	01/04/20	01/04/20		0	0			27	0	0	19	1	0	0	0	0	0	0	1	0	0	0	0	1	0	1		M√©xico		0	1	1	6	5	<25 y	1	0	27	0	0
28/04/20	160c17	2	12	17	1	17	17	7	1	20/04/20	16/04/20		0	4			12	0	0	7	1	0	0	0	0	0	0	0	0	0	0	0	0	0	1		M√©xico		0	0	1	8	3	<25 y	1	0	12	0	0
28/04/20	0e3d8f	2	4	9	2	9	9	14	1	21/04/20	13/04/20		0	8			15	0	0	13	1	0	0	0	0	0	0	0	0	0	0	0	0		1		M√©xico		0	0	0	8	1	<25 y	1	0	15	0	0
28/04/20	04a7de	2	12	27	2	27	27	4	1	23/04/20	21/04/20		0	2			7	0	0	21	1	0	0	0	0	0	0	0	0	0	0	0	0	1	1		M√©xico		0	0	1	8	3	<25 y	1	0	7	0	0
28/04/20	0297c0	2	9	8	1	99	8	37	1	20/03/20	16/03/20		0	4			43	0	0	22	0	0	0	0	0	0	0	0	0	0	0	0	0	1	1		Estados Unidos de Am√©rica		0	0	1	8	5	<25 y	1	0	43	0	0
28/04/20	1344ac	2	12	21	1	21	21	114	1	24/03/20	22/03/20		0	2			37	0	0	23	1	0	0	0	0	0	0	0	0	0	0	0	0	1	1		M√©xico		0	0	1	8	3	<25 y	1	0	37	0	0
28/04/20	0b9e5e	2	12	16	2	16	16	78	1	20/04/20	20/04/20		0	0			8	0	0	21	1	0	0	0	0	0	0	0	0	0	0	0	0	1	1		M√©xico		0	0	1	8	3	<25 y	1	0	8	0	0
28/04/20	0e74b4	2	12	14	1	14	14	39	1	20/03/20	20/03/20		0	0			39	0	0	20	1	0	0	1	1	1	0	1	0	0	0	0	0	1	1		M√©xico		0	4	1	2	3	<25 y	1	0	39	0	0
28/04/20	1aad07	2	12	9	2	15	9	9	1	16/04/20	14/04/20		0	2			14	0	0	19	1	0	0	0	0	0	0	0	0	0	1	0	0	1	1		M√©xico		0	1	1	7	3	<25 y	1	0	14	0	0
28/04/20	06ab88	2	9	9	2	9	9	12	1	07/04/20	03/04/20		0	4			25	0	0	1	1	0	0	0	0	0	0	0	0	0	0	0	0		1		M√©xico		0	0	1	8	5	<25 y	1	0	25	0	0
28/04/20	07d8f1	2	12	9	1	9	9	17	1	22/04/20	19/04/20		0	3			9	0	0	23	1	0	0	1	0	0	0	1	0	0	0	0	1	0	1		M√©xico		0	2	0	2	3	<25 y	1	0	9	0	0
28/04/20	0faa90	1	12	2	1	2	2	1	1	21/04/20	18/04/20		0	3			10	0	0	14	1	0	0	0	0	0	0	0	0	0	1	0	0	1	1		M√©xico		0	1	1	7	3	<25 y	1	0	10	0	0
28/04/20	0f9f3c	1	12	11	1	11	11	37	1	18/04/20	16/04/20		0	2			12	0	0	3	1	0	0	0	0	0	0	1	0	0	0	0	0	1	1		M√©xico		0	1	1	6	3	<25 y	1	0	12	0	0
28/04/20	145ca7	1	4	25	2	25	25	6	1	20/04/20	19/04/20		0	1			9	0	0	14	1	0	0	0	0	0	0	0	0	0	0	0	0		1		M√©xico		0	0	1	8	1	<25 y	1	0	9	0	0
28/04/20	01407b	1	12	1	1	1	1	1	2	25/03/20	24/03/20		0	1			35	0	1	7	1	0	0	0	0	0	0	1	0	0	1	0	0		1		M√©xico			2	0	5	3	<25 y	1	0	35	0	0
28/04/20	0c7a31	2	12	20	1	20	20	67	1	24/03/20	23/03/20		0	1			36	0	0	17	1	0	0	0	0	0	0	0	0	0	0	0	0	1	1		M√©xico		0	0	1	8	3	<25 y	1	0	36	0	0
28/04/20	10d8bb	2	12	14	2	14	14	28	1	27/03/20	22/03/20		0	5			37	0	0	16	1	0	0	0	0	0	0	0	0	0	0	0	0	1	1		M√©xico		0	0	1	8	3	<25 y	1	0	37	0	0
28/04/20	07c82b	1	12	14	2	14	14	39	1	03/04/20	31/03/20		0	3			28	0	0	22	1	0	0	0	0	0	0	0	0	0	0	0	0	1	1		M√©xico		0	0	1	8	3	<25 y	1	0	28	0	0
28/04/20	06059e	1	8	9	2	9	15	58	1	19/03/20	17/02/20		0	31			40	0	0	11	1	0	0	0	0	0	0	0	0	0	0	0	0	1	1		M√©xico		0	0	1	8	4	<25 y	1	0	40	0	0
28/04/20	0d3650	2	4	27	1	27	27	4	1	20/04/20	20/04/20		0	0			8	0	0	18	1	0	0	0	0	0	0	0	0	0	0	0	0		1		M√©xico		0	0	1	8	1	<25 y	1	0	8	0	0
28/04/20	009fa5	2	12	2	1	2	2	4	1	17/04/20	11/04/20		0	6			17	0	0	23	1	0	0	1	1	0	1	1	0	0	0	0	0	1	1		M√©xico		0	3	0	2	3	<25 y	1	0	17	0	0
28/04/20	055c2c	2	12	19	1	19	19	26	1	06/04/20	02/04/20		0	4			26	0	0	22	1	0	0	1	0	0	0	0	0	0	0	0	0	1	1		M√©xico		0	1	0	4	3	<25 y	1	0	26	0	0
28/04/20	18dc9a	2	12	28	1	28	28	41	1	23/04/20	23/04/20		0	0			5	0	0	20	1	0	0	1	0	0	0	0	0	0	1	0	0	1	1		M√©xico		0	2	1	3	3	<25 y	1	0	5	0	0
28/04/20	14c5af	2	12	12	1	12	12	29	1	15/04/20	14/04/20		0	1			14	0	0	23	1	0	0	0	0	0	0	0	0	0	0	0	0	0	1		M√©xico		0	0	0	8	3	<25 y	1	0	14	0	0
28/04/20	181251	2	12	5	2	5	5	25	1	20/04/20	16/04/20		0	4			12	0	0	16	1	0	0	0	0	0	0	0	0	0	0	0	0	0	1		M√©xico		0	0	1	8	3	<25 y	1	0	12	0	0
28/04/20	137460	2	12	9	2	9	9	14	1	18/04/20	18/04/20		0	0			10	0	0	11	1	0	0	0	0	0	0	0	0	0	0	0	0	1	1		M√©xico		0	0	1	8	3	<25 y	1	0	10	0	0
28/04/20	14c097	2	4	28	1	28	28	27	1	14/04/20	13/04/20		0	1			15	0	0	23	1	0	0	0	0	0	0	0	0	0	0	0	0		1		M√©xico		0	0	1	8	1	<25 y	1	0	15	0	0
28/04/20	16fb7d	2	4	9	1	9	15	39	1	20/04/20	17/04/20		0	3			11	0	0	1	1	0	0	0	0	0	0	0	0	0	0	0	0		1		M√©xico		0	0	1	8	1	<25 y	1	0	11	0	0
28/04/20	1b0999	2	12	13	2	13	13	48	1	21/03/20	13/03/20		0	8			46	0	0	17	1	0	0	1	0	0	0	0	0	0	0	0	0	1	1		M√©xico		0	1	0	4	3	<25 y	1	0	46	0	0
28/04/20	010f18	1	4	9	2	9	9	3	1	21/04/20	17/04/20		0	4			11	0	0	22	1	0	0	0	0	0	0	0	0	0	0	0	1		1		M√©xico		0	0	1	8	1	<25 y	1	0	11	0	0
28/04/20	064c58	2	12	10	2	10	10	8	2	27/04/20	23/04/20		0	4			5	0	0	18	1	0	0	1	0	0	0	1	0	0	0	0	0	1	1		M√©xico		0	2	1	2	3	<25 y	1	0	5	0	0
28/04/20	0c5bed	1	12	15	2	15	15	115	2	23/03/20	07/03/20		0	16			52	1	1	18	1	0	0	0	0	0	0	1	0	0	1	0	0	0	1		M√©xico		1	2	1	5	3	<25 y	1	0	52	0	0
28/04/20	0e73ae	1	12	26	2	26	26	33	1	06/04/20	03/04/20		0	3			25	0	0	24	1	0	0	0	0	0	0	0	1	0	1	0	0	1	1		M√©xico		0	1	1	7	3	<25 y	1	0	25	0	0
28/04/20	138f42	2	12	19	1	19	19	19	1	27/03/20	20/03/20		0	7			39	0	0	22	1	0	0	1	0	0	1	1	0	0	1	0	0	0	1		M√©xico		0	3	1	1	3	<25 y	1	0	39	0	0
28/04/20	106e4c	2	12	16	1	16	16	93	1	20/04/20	05/04/20		0	15			23	0	0	23	1	0	0	0	0	0	0	0	0	0	0	0	0	1	1		M√©xico		0	0	1	8	3	<25 y	1	0	23	0	0
28/04/20	09c709	2	12	9	1	10	9	17	1	25/04/20	23/04/20		0	2			5	0	0	17	1	0	0	1	0	0	0	1	0	0	1	0	0	1	1		M√©xico		0	3	1	1	3	<25 y	1	0	5	0	0
28/04/20	007a37	2	12	9	2	9	9	2	1	22/04/20	17/04/20		0	5			11	0	0	22	1	0	0	0	0	0	0	0	0	0	0	0	0	1	1		M√©xico		0	0	1	8	3	<25 y	1	0	11	0	0
28/04/20	113149	1	4	13	1	15	13	69	1	12/04/20	10/04/20		0	2			18	0	0	14	1	0	0	0	0	0	0	1	0	0	0	0	0		1		M√©xico		0	1	1	6	1	<25 y	1	0	18	0	0
28/04/20	04bbda	2	4	30	2	30	30	44	1	20/04/20	19/04/20		0	1			9	0	0	24	1	0	0	0	0	0	0	0	0	0	0	0	1		1		M√©xico		0	0	0	8	1	<25 y	1	0	9	0	0
28/04/20	08df29	1	12	9	2	9	9	7	1	20/04/20	18/04/20		0	2			10	0	0	21	1	0	0	0	0	0	0	0	0	0	0	0	0	0	1		M√©xico		0	0	1	8	3	<25 y	1	0	10	0	0
28/04/20	0d142f	2	12	25	2	25	25	6	1	10/04/20	08/04/20		0	2			20	0	0	14	1	0	0	0	0	0	0	0	0	0	0	0	0	1	1		M√©xico		0	0	1	8	3	<25 y	1	0	20	0	0
28/04/20	0e0d1f	2	12	9	1	9	9	8	1	14/04/20	03/04/20		0	11			25	0	0	14	1	0	0	0	0	0	0	0	0	0	0	0	0	1	1		M√©xico		0	0	1	8	3	<25 y	1	0	25	0	0
28/04/20	15e9d6	2	12	28	1	28	28	22	1	20/03/20	16/03/20		0	4			43	0	0	22	1	0	0	0	0	0	0	0	0	0	0	0	0	1	1		M√©xico		0	0	1	8	3	<25 y	1	0	43	0	0
28/04/20	009aa5	1	4	15	1	15	9	5	1	30/03/20	29/03/20		0	1			30	0	0	24	1	0	0	1	0	0	0	0	0	0	1	0	0		1		M√©xico		0	2	1	3	1	<25 y	1	0	30	0	0
28/04/20	16050e	2	9	9	2	9	9	14	2	16/03/20	16/03/20		0	0			43	0	1	1	1	0	0	1	0	0	0	1	0	0	0	0	0	1	1		M√©xico		0	2	1	2	5	<25 y	1	0	43	0	0
28/04/20	00cf72	1	12	9	2	9	9	5	1	23/04/20	19/04/20		0	4			9	0	0	0	1	0	0	0	0	0	0	0	0	0	0	0	0	0	1		M√©xico		0	0	1	8	3	<25 y	1	0	9	0	0
28/04/20	1bb116	1	12	9	2	9	15	2	1	19/04/20	15/04/20		0	4			13	0	0	23	1	0	0	0	0	0	0	1	0	0	0	0	0	1	1		M√©xico		0	1	1	6	3	<25 y	1	0	13	0	0
28/04/20	13b8fe	2	12	9	1	9	9	5	1	23/04/20	22/04/20		0	1			6	0	0	22	1	0	0	0	0	0	0	0	0	0	0	0	0	1	1		M√©xico		0	0	1	8	3	<25 y	1	0	6	0	0
28/04/20	0159be	1	12	5	1	5	5	10	2	30/03/20	29/03/20		0	1			30	0	1	19	1	0	0	0	0	0	0	0	0	0	1	0	0	0	1		M√©xico		0	1	1	7	3	<25 y	1	0	30	0	0
28/04/20	1b801a	2	4	15	2	9	15	122	1	08/04/20	06/04/20		0	2			22	0	0	24	1	0	0	0	0	0	0	0	0	1	0	0	0		1		M√©xico		0	1	1	8	1	<25 y	1	0	22	0	0
28/04/20	081c99	2	12	9	2	15	9	3	1	16/04/20	10/04/20		0	6			18	0	0	23	1	0	0	1	0	0	0	1	0	0	0	0	0	1	1		M√©xico		0	2	1	2	3	<25 y	1	0	18	0	0
28/04/20	172034	2	12	10	1	10	10	10	1	19/04/20	19/04/20		0	0			9	0	0	23	1	0	0	0	0	0	0	0	0	0	0	0	0	0	1		M√©xico		0	0	1	8	3	<25 y	1	0	9	0	0
28/04/20	1ce0d2	1	12	31	2	23	31	50	1	07/04/20	03/04/20		0	4			25	0	0	23	1	0	0	0	0	0	0	0	0	0	0	0	0	0	1		M√©xico		0	0	1	8	3	<25 y	1	0	25	0	0
28/04/20	1c426f	2	12	9	1	9	9	17	1	22/04/20	22/04/20		0	0			6	0	0	15	1	0	0	0	0	0	0	0	0	0	0	0	0	1	1		M√©xico		0	0	1	8	3	<25 y	1	0	6	0	0
28/04/20	14531d	1	4	9	2	9	9	7	2	15/04/20	09/04/20		0	6			19	0	0	21	1	0	0	1	0	0	0	0	0	0	0	0	0		1		M√©xico		0	1	1	4	1	<25 y	1	0	19	0	0
28/04/20	0a6c43	2	12	24	1	24	24	28	1	19/03/20	09/03/20		0	10			50	0	0	21	1	0	0	0	0	0	0	0	0	0	0	0	0	0	1		M√©xico		0	0	1	8	3	<25 y	1	0	50	0	0
28/04/20	1c01ea	2	4	23	2	30	23	4	1	23/04/20	20/04/20		0	3			8	0	0	22	1	0	0	0	0	0	0	1	0	0	1	0	0		1		M√©xico		0	2	1	5	1	<25 y	1	0	8	0	0
28/04/20	10b87d	1	9	9	1	9	9	16	1	16/03/20	14/03/20		0	2			45	0	0	21	1	0	0	0	0	0	0	0	0	0	0	0	0	1	1		M√©xico		0	0	1	8	5	<25 y	1	0	45	0	0
28/04/20	14c98c	1	4	2	1	2	2	2	1	21/04/20	15/04/20		0	6			13	0	0	0	1	0	0	0	0	1	0	0	0	0	0	0	0		1		M√©xico		0	1	0	8	1	<25 y	1	0	13	0	0
28/04/20	08640d	1	12	23	2	27	23	5	1	20/04/20	19/04/20		0	1			9	0	0	21	1	0	0	0	0	0	0	1	0	1	1	0	1	0	1		M√©xico		0	3	1	5	3	<25 y	1	0	9	0	0
28/04/20	12aa61	2	12	1	1	1	1	1	1	18/04/20	18/04/20		0	0			10	0	0	22	1	0	0	0	0	0	0	0	0	0	0	0	1	0	1		M√©xico		0	0	1	8	3	<25 y	1	0	10	0	0
28/04/20	13203c	2	12	12	1	12	12	29	1	13/03/20	09/03/20		0	4			50	0	0	23	1	0	0	0	0	0	0	0	0	0	0	0	0	0	1		M√©xico		0	0	1	8	3	<25 y	1	0	50	0	0
28/04/20	15f0ed	2	12	14	1	99	14	28	1	23/03/20	16/03/20		0	7			43	0	0	20	0	0	0	1	0	0	0	1	0	0	1	0	0	1	1		Estados Unidos de Am√©rica		0	3	1	1	3	<25 y	1	0	43	0	0
28/04/20	1d7470	2	4	9	1	16	9	15	2	09/04/20	09/04/20		0	0			19	0	0	22	1	0	0	0	0	0	0	0	1	0	0	0	0		1		M√©xico		0	0	1	8	1	<25 y	1	0	19	0	0
28/04/20	0a5aaf	2	4	9	2	9	9	7	1	03/04/20	30/03/20		0	4			29	0	0	24	1	0	0	0	0	0	0	0	0	0	0	0	0		1		M√©xico		0	0	0	8	1	<25 y	1	0	29	0	0
28/04/20	149231	2	12	9	2	9	9	8	1	22/04/20	22/04/20		0	0			6	0	0	21	1	0	0	1	0	0	0	1	0	0	0	0	0	1	1		M√©xico		0	2	0	2	3	<25 y	1	0	6	0	0
28/04/20	02435b	2	12	27	2	27	27	4	1	27/03/20	19/03/20		0	8			40	0	0	23	1	0	0	0	0	0	0	0	0	0	0	0	0	0	1		M√©xico		0	0	0	8	3	<25 y	1	0	40	0	0
28/04/20	032cd7	2	12	9	1	9	9	7	1	06/04/20	01/04/20		0	5			27	0	0	16	1	0	0	1	0	0	0	0	0	0	0	0	0	1	1		M√©xico		0	1	1	4	3	<25 y	1	0	27	0	0
28/04/20	120702	1	4	30	2	30	30	118	2	16/04/20	16/04/20		0	0			12	0	1	23	1	0	0	0	0	0	0	0	0	0	0	1	0		1		M√©xico		0	1	0	8	1	<25 y	1	0	12	0	0
28/04/20	04cd6f	2	12	27	2	27	27	4	1	14/04/20	13/04/20		0	1			15	0	0	18	1	0	0	0	0	1	0	0	0	0	1	0	0	1	1		M√©xico		0	2	1	7	3	<25 y	1	0	15	0	0
28/04/20	0ff09c	2	9	15	1	9	9	4	1	16/03/20	16/03/20		0	0			43	0	0	23	1	0	0	1	0	0	0	0	0	0	0	0	0	0	1		M√©xico		0	1	1	4	5	<25 y	1	0	43	0	0
28/04/20	052cb4	2	12	14	2	99	14	120	1	15/04/20	12/04/20		0	3			16	0	0	24	0	0	0	0	0	0	0	0	0	0	0	0	0	1	1	0	Estados Unidos de Am√©rica		0	0	0	8	3	<25 y	1	0	16	0	0
28/04/20	145f8e	2	12	9	1	9	15	122	1	17/04/20	17/04/20		0	0			11	0	0	18	1	0	0	0	0	0	0	0	0	0	0	0	0	1	1		M√©xico		0	0	1	8	3	<25 y	1	0	11	0	0
28/04/20	0a9387	1	12	2	2	2	2	4	2	19/04/20	14/04/20		0	5			14	0	1	22	1	0	0	1	0	0	0	0	0	0	0	0	0		1		M√©xico		0	1	0	4	3	<25 y	1	0	14	0	0
28/04/20	1c384b	2	4	15	2	15	15	25	1	02/04/20	31/03/20		0	2			28	0	0	24	1	0	0	0	0	0	0	0	0	0	0	0	0		1		M√©xico		0	0	1	8	1	<25 y	1	0	28	0	0
28/04/20	0a9260	2	6	14	2	15	14	101	1	16/04/20	13/04/20		0	3			15	0	0	24	1	0	0	0	0	0	0	0	0	0	0	0	0	0	1		M√©xico		0	0	1	8	2	<25 y	1	0	15	0	0
28/04/20	163fcb	1	12	5	1	5	5	18	1	12/04/20	12/04/20		0	0			16	0	0	15	1	0	0	1	0	0	0	1	0	1	0	0	0	1	1		M√©xico		0	3	1	2	3	<25 y	1	0	16	0	0
28/04/20	04608f	2	4	2	1	2	2	4	1	31/03/20	29/03/20		0	2			30	0	0	20	1	0	0	0	0	0	0	0	0	0	0	0	0		1		M√©xico		0	0	1	8	1	<25 y	1	0	30	0	0
28/04/20	02b42b	2	12	1	2	1	1	1	1	06/04/20	30/03/20		0	7			29	0	0	17	1	0	0	0	0	0	0	0	0	0	0	0	0	1	1		M√©xico		0	0	1	8	3	<25 y	1	0	29	0	0
28/04/20	1436a6	2	12	9	1	9	9	16	1	20/04/20	18/04/20		0	2			10	0	0	19	1	0	0	0	0	0	0	1	0	0	1	0	0	1	1		M√©xico		0	2	1	5	3	<25 y	1	0	10	0	0
28/04/20	0ef7a6	1	4	1	2	1	1	1	1	23/04/20	17/04/20		0	6			11	0	0	4	1	0	0	0	0	0	0	0	0	0	0	0	0		1		M√©xico		0	0	0	8	1	<25 y	1	0	11	0	0
28/04/20	1704c9	2	12	9	2	9	9	7	1	24/04/20	18/04/20		0	6			10	0	0	19	1	0	0	0	0	0	0	1	0	0	0	0	0	1	1		M√©xico		0	1	1	6	3	<25 y	1	0	10	0	0
28/04/20	07025a	2	12	9	1	9	9	17	1	22/04/20	08/04/20		0	14			20	0	0	16	1	0	0	0	1	1	0	0	0	0	0	0	0	1	1		M√©xico		0	2	0	8	3	<25 y	1	0	20	0	0
28/04/20	0fa65e	2	12	14	1	16	14	120	1	18/03/20	16/03/20		0	2			43	0	0	20	1	0	0	0	0	0	0	0	0	0	0	0	0	1	1		M√©xico		0	0	1	8	3	<25 y	1	0	43	0	0
28/04/20	0a0449	1	13	21	2	21	21	114	1	31/03/20	28/03/20		0	3			31	0	0	24	1	0	0	0	0	0	0	0	0	0	0	0	0	1	1		M√©xico		0	0	1	8	4	<25 y	1	0	31	0	0
28/04/20	1d371c	2	12	9	2	9	9	9	1	07/04/20	29/03/20		0	9			30	0	0	5	1	0	0	0	0	0	0	0	0	0	0	0	0	1	1		M√©xico		0	0	1	8	3	<25 y	1	0	30	0	0
28/04/20	07a6ac	2	12	28	1	28	28	12	2	26/04/20	22/04/20		0	4			6	0	0	1	1	0	0	0	0	0	0	0	0	0	0	0	0	0	1		M√©xico		0	0	0	8	3	<25 y	1	0	6	0	0
28/04/20	195c51	2	12	24	1	24	24	28	1	31/03/20	31/03/20		0	0			28	0	0	23	1	0	0	0	0	0	0	0	0	0	1	0	0	1	1		M√©xico		0	1	1	7	3	<25 y	1	0	28	0	0
28/04/20	022af0	2	12	9	2	9	9	5	1	21/04/20	17/04/20		0	4			11	0	0	23	1	0	0	0	0	0	0	1	0	0	0	0	0	1	1		M√©xico		0	1	1	6	3	<25 y	1	0	11	0	0
28/04/20	1d8b54	1	4	13	1	15	13	69	1	12/04/20	10/04/20		0	2			18	0	0	11	1	0	0	0	0	0	0	1	0	0	0	0	0		1		M√©xico		0	1	1	6	1	<25 y	1	0	18	0	0
28/04/20	1a7e92	1	4	3	1	3	3	3	1	11/04/20	10/04/20		0	1			18	0	0	21	1	0	0		0						0	0	0		1		M√©xico		0	0	1	8	1	<25 y	1	0	18	0	0
28/04/20	173a09	2	12	9	1	9	9	11	1	26/04/20	25/04/20		0	1			3	0	0	13	1	0	0	0	0	0	0	1	0	0	1	0	0	1	1		M√©xico		0	2	1	5	3	<25 y	1	0	3	0	0
28/04/20	1abfb8	2	12	14	1	14	14	120	1	16/03/20	11/03/20		0	5			48	0	0	20	1	0	0	0	0	0	0	0	0	0	0	0	0	0	1		M√©xico		0	0	1	8	3	<25 y	1	0	48	0	0
28/04/20	1cb023	1	12	9	2	15	15	33	1	30/03/20	30/03/20		0	0			29	0	0	20	1	0		1	0	0	0	1	0	0	0	0	1	0	1		M√©xico		0	2	1	2	3	<25 y	1	0	29	0	0
28/04/20	03702b	1	12	9	1	9	9	6	1	13/04/20	09/04/20		0	4			19	0	0	10	1	0		0	0	0	0	0	0	0	0	0	0	1	1		M√©xico		0	0	0	8	3	<25 y	1	0	19	0	0
28/04/20	1d6ba6	1	6	31	2	15	31	50	1	23/04/20	20/04/20		0	3			8	0	0	23	1	0	0	0	0	0	0	0	0	0	0	0	0	0	1		M√©xico		0	0	1	8	2	<25 y	1	0	8	0	0
28/04/20	14e493	1	12	9	1	9	9	6	1	13/04/20	12/04/20		0	1			16	0	0	22	1	0	0	0	0	0	0	0	0	0	0	0	0	1	1		M√©xico		0	0	1	8	3	<25 y	1	0	16	0	0
28/04/20	04b939	1	12	31	1	31	31	50	1	09/04/20	06/04/20		0	3			22	0	0	24	1	0	0	0	0	0	0	0	0	0	0	0	0	0	1		M√©xico		0	0	0	8	3	<25 y	1	0	22	0	0
28/04/20	0dff1f	2	11	9	1	9	9	3	1	12/04/20	12/04/20		0	0			16	0	0	12	1	0	0	0	0	0	0	0	0	0	0	0	0	0	1		M√©xico		0	0	1	8	4	<25 y	1	0	16	0	0
28/04/20	1b0aec	2	12	1	1	1	1	5	1	17/04/20	15/04/20		0	2			13	0	0	1	1	0	0	0	0	0	0	1	0	0	1	0	0	1	1		M√©xico		0	2	1	5	3	<25 y	1	0	13	0	0
28/04/20	1b889c	2	12	2	1	7	2	2	1	26/04/20	23/04/20		0	3			5	0	0	23	1	0	0	1	0	0	0	0	0	0	0	0	0	1	1		M√©xico		0	1	1	4	3	<25 y	1	0	5	0	0
28/04/20	0e797e	1	6	13	2	13	13	48	1	26/04/20	24/04/20		0	2			4	0	0	24	1	0	0	0	0	0	0	1	0	0	0	0	1	1	1		M√©xico		0	1	0	6	2	<25 y	1	0	4	0	0
28/04/20	190645	1	12	26	1	26	26	17	1	07/04/20	06/04/20		0	1			22	0	0	24	1	0	0	0	0	0	0	0	0	0	0	0	0		1		M√©xico		0	0	0	8	3	<25 y	1	0	22	0	0
28/04/20	13b8be	2	12	16	2	16	16	53	1	15/04/20	10/04/20		0	5			18	0	0	12	1	0	0	0	0	0	0	0	0	0	0	0	0	1	1		M√©xico		0	0	1	8	3	<25 y	1	0	18	0	0
28/04/20	0c681c	2	12	28	2	28	28	27	1	26/04/20	26/04/20		0	0			2	0	0	22	1	0	0	0	0	0	0	0	0	0	0	0	0	1	1		M√©xico		0	0	1	8	3	<25 y	1	0	2	0	0
28/04/20	14b27a	2	4	9	2	9	9	3	1	09/04/20	06/04/20		0	3			22	0	0	0	1	0	0	0	0	0	0	0	0	0	0	0	0		1		M√©xico		0	0	1	8	1	<25 y	1	0	22	0	0
28/04/20	00989d	2	9	25	1	25	25	6	2	02/04/20	30/03/20		0	3			29	0	1	24	1	0	0	0	0	1	0	1	0	0	0	0	0	0	1		M√©xico		0	2	1	6	5	<25 y	1	0	29	0	0
28/04/20	111215	1	12	7	2	27	7	101	1	22/04/20	22/04/20		0	0			6	0	0	20	1	0	0	0	0	0	0	0	0	0	0	0	0	0	1		M√©xico		0	0	1	8	3	<25 y	1	0	6	0	0
28/04/20	0e28eb	2	12	9	2	9	9	5	1	21/04/20	19/04/20		0	2			9	0	0	21	1	0	0	0	0	0	0	0	0	0	0	0	0	1	1		M√©xico		0	0	1	8	3	<25 y	1	0	9	0	0
28/04/20	00874f	1	12	21	1	21	21	114	2	23/04/20	17/04/20		0	6			11	0	1	20	1	0	0	0	0	0	0	0	0	0	0	0	0	0	1		M√©xico		0	0	1	8	3	<25 y	1	0	11	0	0
28/04/20	0cab15	2	12	27	1	27	27	14	1	20/04/20	06/04/20		0	14			22	0	0	21	1		0	0	0	0	0	0	0	0	0	0	0	1	1		M√©xico		0	0	1	8	3	<25 y	1	0	22	0	0
28/04/20	0bc023	2	12	5	2	5	5	35	1	27/04/20	24/04/20		0	3			4	0	0	10	1	0	0	0	0	0	0	0	0	0	0	0	0	0	1		M√©xico		0	0	1	8	3	<25 y	1	0	4	0	0
28/04/20	14e9f8	2	12	5	2	5	5	35	1	22/04/20	16/04/20		0	6			12	0	0	23	1	0	0	0	0	0	0	1	0	0	0	0	1	1	1		M√©xico		0	1	1	6	3	<25 y	1	0	12	0	0
28/04/20	0e2a3c	1	12	26	2	26	26	29	1	24/04/20	24/04/20		0	0			4	0	0	4	1	0	0	1	0	0	0	0	0	0	0	0	0	1	1		M√©xico		0	1	1	4	3	<25 y	1	0	4	0	0
28/04/20	0bea5c	1	4	2	1	2	2	2	1	15/04/20	11/04/20		0	4			17	0	0	22	1	0	0	0	0	0	0	1	0	0	1	0	0		1		M√©xico		0	2	1	5	1	<25 y	1	0	17	0	0
28/04/20	021d8b	2	9	15	2	9	15	57	1	13/03/20	07/03/20		0	6			52	0	0	22	1	0	0	0	0	0	0	0	0	0	0	0	0	0	1		M√©xico		0	0	1	8	5	<25 y	1	0	52	0	0
28/04/20	17f09d	2	4	2	1	2	2	3	1	16/04/20	09/04/20		0	7			19	0	0	24	1	0	0	0	0	0	0	0	0	0	0	0	0		1		M√©xico		0	0	1	8	1	<25 y	1	0	19	0	0
28/04/20	0895ab	2	9	30	1	30	30	28	1	15/03/20	03/03/20		0	12			56	0	0	22	1	0	0	0	0	0	0	0	0	0	0	0	0	0	1		M√©xico		0	0	1	8	5	<25 y	1	0	56	0	0
28/04/20	194973	2	4	23	2	5	23	5	1	23/04/20	20/04/20		0	3			8	0	0	22	1	0	0	1	0	0	0	0	0	0	0	0	0		1		M√©xico		0	1	1	4	1	<25 y	1	0	8	0	0
28/04/20	0290c5	2	12	9	1	9	9	7	1	06/04/20	03/04/20		0	3			25	0	0	0	1	0	0	1	0	0	0	0	0	0	0	0	0	1	1		M√©xico		0	1	1	4	3	<25 y	1	0	25	0	0
28/04/20	01583e	1	4	30	1	30	30	39	1	17/04/20	16/04/20		0	1			12	0	0	23	1	0	0	0	0	0	0	1	0	0	1	0	0		1		M√©xico		0	2	1	5	1	<25 y	1	0	12	0	0
28/04/20	168240	1	4	2	1	30	2	4	1	30/03/20	25/03/20		0	5			34	0	0	23	1	0	0	0	0	0	0	0	1	1	0	0	0		1		M√©xico		0	1	1	8	1	<25 y	1	0	34	0	0
28/04/20	0d8aa2	1	12	19	2	9	19	6	1	14/04/20	12/04/20		0	2			16	0	0	22	1	0	0	0	0	1	0	1	0	0	0	0	1	0	1		M√©xico		0	2	1	6	3	<25 y	1	0	16	0	0
28/04/20	02c2c6	2	12	11	2	11	11	20	1	22/04/20	22/04/20		0	0			6	0	0	1	1	0	0	0	0	0	0	0	0	0	0	0	0		1		M√©xico		0	0	1	8	3	<25 y	1	0	6	0	0
28/04/20	1.30E+74	2	12	25	1	25	25	12	1	22/04/20	16/04/20		0	6			12	0	0	14	1	0	0	0	0	0	0	1	0	0	1	0	0	0	1		M√©xico		0	2	1	5	3	<25 y	1	0	12	0	0
28/04/20	139da6	1	12	29	1	29	21	114	1	08/04/20	05/04/20		0	3			23	0	0	24	1	0		0	0	0	0	1	0	0	0	0	0		1		M√©xico		0	1	1	6	3	<25 y	1	0	23	0	0
28/04/20	0d6784	2	99	7	1	7	7	59	2	06/04/20	06/04/20		0	0			22	0	1	8	1	0	0	0	0	0	0	0	0	0	0	0	0		1		M√©xico		0	0	1	8		<25 y	1	0	22	0	0
28/04/20	08b401	2	12	8	1	8	8	19	1	21/03/20	21/03/20		0	0			38	0	0	19	1	0	0	0	0	0	0	0	0	0	1	0	0	1	1		M√©xico		0	1	1	7	3	<25 y	1	0	38	0	0
28/04/20	0a8403	2	4	23	1	23	23	5	1	15/04/20	04/04/20		0	11			24	0	0	24	1	0	0	0	0	0	0	0	0	0	0	0	1		1		M√©xico		0	0	0	8	1	<25 y	1	0	24	0	0
28/04/20	04f8b8	2	9	30	1	30	30	193	1	23/04/20	08/04/20		0	15			20	0	0	12	1	0	0	0	0	0	0	0	0	0	1	0	0	1	1		M√©xico		0	1	1	7	5	<25 y	1	0	20	0	0
28/04/20	126fb6	1	4	9	2	9	9	14	1	08/04/20	05/04/20		0	3			23	0	0	24	1	0	0	0	0	0	0	0	0	0	0	0	0		1		M√©xico		0	0	1	8	1	<25 y	1	0	23	0	0
28/04/20	0d4966	2	12	14	2	9	14	101	1	18/04/20	16/04/20		0	2			12	0	0	22	1	0	0								0	0	0	0	1		M√©xico		0	0	1	8	3	<25 y	1	0	12	0	0
28/04/20	02852b	2	3	25	2	25	25	6	2	14/04/20	14/04/20		0	0			14	0	1	17	1	0	0	0	0	0	0	0	0	0	0	0	0	0	1		M√©xico		0	0	0	8	4	<25 y	1	0	14	0	0
28/04/20	1bfb03	2	12	5	1	5	5	18	1	15/04/20	07/04/20		0	8			21	0	0	21	1	0	0	0	0	0	0	0	0	0	0	0	0	0	1		M√©xico		0	0	1	8	3	<25 y	1	0	21	0	0
28/04/20	1378ca	1	12	13	1	21	13	77	2	11/04/20	11/04/20		0	0			17	0	1	19	1	1	0	0	0	0	0	0	0	0	0	0	0	0	1		M√©xico		0	0	1	8	3	<25 y	1	0	17	0	0
28/04/20	1b3bd9	1	4	9	2	21	9	7	2	08/04/20	08/04/20		0	0			20	0	0	23	1	0	0	0	0	0	0	0	0	0	0	0	0		1		M√©xico		0	0	1	8	1	<25 y	1	0	20	0	0
28/04/20	04f450	2	12	9	1	9	9	9	1	15/04/20	14/04/20		0	1			14	0	0	22	1	0	0	1	0	0	0	1	0	0	1	0	0	0	1		M√©xico		0	3	1	1	3	<25 y	1	0	14	0	0
28/04/20	54276	2	12	16	2	16	16	108	1	14/04/20	10/04/20		0	4			18	0	0	22	1	0	0	0	0	0	0	0	0	0	0	0	0	0	1		M√©xico		0	0	1	8	3	<25 y	1	0	18	0	0
28/04/20	1d4a29	2	12	28	2	99	28	27	1	15/04/20	10/04/20		0	5			18	0	0	17	0	0	0	1	0	0	0	1	0	0	0	0	0	1	1	1	Otro	Otro	0	2	1	2	3	<25 y	1	0	18	0	0
28/04/20	1b6ffd	2	12	8	2	8	8	37	2	19/04/20	15/04/20		0	4			13	1	1	21	1	0	0	0	0	0	0	0	0	0	1				1		M√©xico		1	1	1	7	3	<25 y	1	0	13	0	0
28/04/20	18e4f8	2	12	11	2	11	11	41	1	17/04/20	15/04/20		0	2			13	0	0	2	1	0	0	0	0	0	0	0	0	0	0	0	0	0	1		M√©xico		0	0	1	8	3	<25 y	1	0	13	0	0
28/04/20	1b55d3	2	12	31	1	31	31	50	1	16/03/20	13/03/20		0	3			46	0	0	22	1	0	0	0	0	0	0	0	0	0	0	0	0	0	1		M√©xico		0	0	1	8	3	<25 y	1	0	46	0	0
28/04/20	179b6a	1	12	21	1	21	21	41	1	02/04/20	29/03/20		0	4			30	0	0	22	1	0	0									0	0	1	1		M√©xico		0	0	1		3	<25 y	1	0	30	0	0
28/04/20	07f41a	1	12	25	1	25	25	6	2	19/04/20	19/04/20		0	0			9	0	0	24	1	0	0	1	0		0	0	0	0	0	0	0	1	1		M√©xico		0	1	1	4	3	<25 y	1	0	9	0	0
28/04/20	1109bb	2	12	20	1	20	20	67	1	23/03/20	19/03/20		0	4			40	0	0	22	1	0	0	0	0	0	0	0	0	0	0	0	0	1	1		M√©xico		0	0	1	8	3	<25 y	1	0	40	0	0
28/04/20	0402d8	1	12	15	2	15	15	121	2	27/03/20	26/03/20		0	1			33	0	1	18	1	0	0	0	0	0	1	0	0	0	1	0	0	1	1		M√©xico		0	1	1	7	3	<25 y	1	0	33	0	0
28/04/20	5.20E+19	2	12	19	2	27	19	6	1	13/04/20	10/04/20		0	3			18	0	0	24	1	0	0	0	0	0	0	0	0	0	1	0	0	0	1		M√©xico		0	1	1	7	3	<25 y	1	0	18	0	0
28/04/20	0b3446	2	9	8	2	8	8	37	2	26/03/20	26/03/20		0	0			33	1	1	20	1	0	0	0	0	0	0	0	0	0	0	0	0	0	1		M√©xico		1	0	0	8	5	<25 y	1	0	33	0	0
28/04/20	07cb9b	1	4	15	1	15	15	104	1	14/04/20	08/04/20		0	6			20	0	0	21	1	0	0	0	0	0	0	0	0	0	1	0	0		1		M√©xico		0	1	1	7	1	<25 y	1	0	20	0	0
28/04/20	0d8b37	2	4	30	2	30	30	44	1	15/04/20	15/04/20		0	0			13	0	0	23	1	0	0	0	0	0	0	0	0	0	0	0	0		1		M√©xico		0	0	0	8	1	<25 y	1	0	13	0	0
28/04/20	00a127	2	12	14	1	15	14	67	1	11/04/20	08/04/20		0	3			20	0	0	24	1	0	0	0	0	0	0	0	0	0	0	0	0	0	1		M√©xico		0	0	1	8	3	<25 y	1	0	20	0	0
28/04/20	0eb2ad	1	12	9	2	17	17	22	2	19/04/20	17/04/20		0	2			11	0	1	24	1	0	0	0	0	0	0	0	0	0	0	0	0	0	1		M√©xico		0	0	1	8	3	<25 y	1	0	11	0	0
28/04/20	124fe9	2	4	23	2	12	23	5	1	03/04/20	29/03/20		0	5			30	0	0	24	1	0	0	0	0	0	0	0	0	0	0	0	0		1		M√©xico		0	0	0	8	1	<25 y	1	0	30	0	0
28/04/20	17f4f4	2	12	21	2	21	21	51	1	24/03/20	14/03/20		0	10			45	0	0	23	1	0	0	0	0	0	0	0			0	0	0	1	1		M√©xico		0	0	1	8	3	<25 y	1	0	45	0	0
28/04/20	0995f7	2	11	16	2	12	16	52	1	24/04/20	22/04/20		0	2			6	0	0	24	1	0	0	0	0	0	0	0	0	0	0	0	0		1		M√©xico		0	0	1	8	4	<25 y	1	0	6	0	0
28/04/20	0d04cf	2	12	28	1	28	28	41	1	15/04/20	13/04/20		0	2			15	0	0	1	1	0	0	0	0	0	0	0	0	0	0	0	0	1	1		M√©xico		0	0	1	8	3	<25 y	1	0	15	0	0
28/04/20	0eca78	1	12	8	1	99	8	6	2	11/04/20	07/04/20		0	4			21	0	1	19	0	0	0	0	0	0	0	0	0	0	0	0	0	1	1	0	Estados Unidos de Am√©rica		0	0	0	8	3	<25 y	1	0	21	0	0
28/04/20	10293b	2	12	11	2	11	11	20	1	24/04/20	21/04/20		0	3			7	0	0	9	1	0	0	0	0	0	0	0	0	0	0	0	0	1	1		M√©xico		0	0	1	8	3	<25 y	1	0	7	0	0
28/04/20	159034	2	9	15	2	15	9	12	2	15/04/20	14/04/20		0	1			14	0	0	11	1	0	0	0	0	0	0	0	0	0	1	0	0	1	1		M√©xico		0	1	1	7	5	<25 y	1	0	14	0	0
28/04/20	157c33	2	12	2	2	2	2	2	1	30/03/20	20/03/20		0	10			39	0	0	21	1	0	0	0	0	0	0	1	1	0	0	0	0	0	1		M√©xico		0	1	1	6	3	<25 y	1	0	39	0	0
28/04/20	0154b5	2	12	11	1	11	11	3	1	17/04/20	16/04/20		0	1			12	0	0	21	1	1	0	0	0	0	0	0	0	0	1	0	0	0	1		M√©xico		0	1	1	7	3	<25 y	1	0	12	0	0
28/04/20	1940a3	1	9	9	1	9	9	10	1	16/03/20	13/03/20		0	3			46	0	0	11	1	0	0	1	0	0	0	1	0	0	1	0	0	1	1		M√©xico		0	3	1	1	5	<25 y	1	0	46	0	0
28/04/20	19284	1	12	30	1	30	30	193	1	01/04/20	23/03/20		0	9			36	0	0	7	1	0	0	0	0	0	0	0	0	0	0	0	0	0	1		M√©xico		0	0	1	8	3	<25 y	1	0	36	0	0
28/04/20	71989	1	12	15	1	15	15	60	1	02/04/20	31/03/20		0	2			28	0	0	24	1	0	0	0	0	0	0	0	0	0	0	0	1	1	1		M√©xico		0	0	1	8	3	<25 y	1	0	28	0	0
28/04/20	181244	2	12	9	2	15	9	9	1	25/04/20	21/04/20		0	4			7	0	0	23	1	0	0	0	0	0	0	1	0	0	1	0	1	1	1		M√©xico		0	2	0	5	3	<25 y	1	0	7	0	0
28/04/20	0e5d53	2	12	4	2	4	4	2	1	26/03/20	18/03/20		0	8			41	0	0	19	1	0	0	0	0	0	0	1	0	0	1	0	0	0	1		M√©xico		0	2	1	5	3	<25 y	1	0	41	0	0
28/04/20	0ed233	2	12	9	1	9	9	9	1	17/04/20	12/04/20		0	5			16	0	0	21	1	0	0	0	0	0	0	0	0	0	1	0	0	1	1		M√©xico		0	1	1	7	3	<25 y	1	0	16	0	0
28/04/20	01287b	2	12	12	2	12	12	1	1	12/04/20	06/04/20		0	6			22	0	0	23	1	0	0	0	0	0	0	0	0	0	0	0	0	1	1		M√©xico		0	0	1	8	3	<25 y	1	0	22	0	0
28/04/20	0d20f1	2	12	11	2	15	11	3	1	05/04/20	02/04/20		0	3			26	0	0	22	1	0	0	1	0	0	0	0	0	0	0	0	0	0	1		M√©xico		0	1	1	4	3	<25 y	1	0	26	0	0
28/04/20	012edb	2	12	11	1	11	2	4	1	15/04/20	14/04/20		0	1			14	0	0	6	1	0	0	1	0	0	0	1	0	0	0	0	0	0	1		M√©xico		0	2	1	2	3	<25 y	1	0	14	0	0
28/04/20	0d22f9	2	12	13	1	16	13	48	1	21/03/20	20/03/20		0	1			39	0	0	20	1	0	0	0	0	0	0	0	0	0	0	0	0	1	1		M√©xico		0	0	1	8	3	<25 y	1	0	39	0	0
28/04/20	04833d	1	12	2	1	7	2	4	1	14/04/20	12/04/20		0	2			16	0	0	21	1	0	0	0	0	0	0	0	0	0	1	0	0	1	1		M√©xico		0	1	0	7	3	<25 y	1	0	16	0	0
28/04/20	0ff9c2	1	12	26	1	26	26	18	1	15/04/20	06/04/20		0	9			22	0	0	24	1	1	0	0	0	0	0	0	0	0	1	0	0	0	1		M√©xico		0	1	1	7	3	<25 y	1	0	22	0	0
28/04/20	05ae97	1	12	9	2	15	15	29	1	19/04/20	16/04/20		0	3			12	0	0	22	1	0	0	1	0	0	0	1	0	0	0	0	0	0	1		M√©xico		0	2	0	2	3	<25 y	1	0	12	0	0
28/04/20	07c900	2	4	5	2	5	5	10	1	24/04/20	12/04/20		0	12			16	0	0	24	1	0	0	0	0	0	0	0	0	0	0	0	0		1		M√©xico		0	0	1	8	1	<25 y	1	0	16	0	0
28/04/20	0ab529	1	12	18	1	15	18	17	2	06/04/20	01/04/20		0	5			27	0	1	21	1	0	0	0	0	1	0	0	0	0	0	0	0	0	1		M√©xico		0	1	0	8	3	<25 y	1	0	27	0	0
28/04/20	049b3e	2	12	31	2	31	31	50	1	15/03/20	13/03/20		0	2			46	0	0	22	1	0	0	0	0	0	0	0	0	0	1	0	0	0	1		M√©xico		0	1	1	7	3	<25 y	1	0	46	0	0
28/04/20	03b14d	2	12	9	1	9	9	13	1	13/04/20	10/04/20		0	3			18	0	0	18	1	0	0	0	0	0	0	0	0	0	1	0	1	1	1		M√©xico		0	1	1	7	3	<25 y	1	0	18	0	0
28/04/20	03d615	1	12	9	2	9	9	11	1	23/04/20	11/04/20		0	12			17	0	0	10	1	0	0	0	0	0	0	0	0	0	0	0	0	1	1		M√©xico		0	0	1	8	3	<25 y	1	0	17	0	0
28/04/20	0b3d48	2	4	15	1	15	15	33	1	06/04/20	31/03/20		0	6			28	0	0	24	1	0	0	1	0	0	0	0	0	0	0	0	0		1		M√©xico		0	1	1	4	1	<25 y	1	0	28	0	0
28/04/20	0d7db9	2	12	17	1	20	17	18	1	23/04/20	22/04/20		0	1			6	0	0	13	1	0	0	0	0	0	0	0	0	0	0	0	0	0	1		M√©xico		0	0	1	8	3	<25 y	1	0	6	0	0
28/04/20	15cd61	2	12	28	2	28	28	41	1	21/04/20	21/04/20		0	0			7	0	0	15	1	0	0	0	0	0	0	0	0	0	0	0	0	1	1		M√©xico		0	0	1	8	3	<25 y	1	0	7	0	0
28/04/20	1ddf10	1	4	2	2	26	2	2	1	08/04/20	06/04/20		0	2			22	0	0	24	1	0	0	0	0	0	0	0	0	0	0	0	0		1		M√©xico		0	0	1	8	1	<25 y	1	0	22	0	0
28/04/20	0ea022	2	12	28	1	28	28	22	1	17/04/20	13/04/20		0	4			15	0	0	24	1	0	0	0	0	0	0	0	0	0	0	0	0	1	1		M√©xico		0	0	1	8	3	<25 y	1	0	15	0	0
28/04/20	165495	2	12	23	2	23	23	4	1	12/04/20	08/04/20		0	4			20	0	0	23	1	0	0	0	0	0	0	0	0	0	0	0	0	1	1		M√©xico		0	0	0	8	3	<25 y	1	0	20	0	0
28/04/20	0fb491	2	12	11	1	15	11	17	1	29/03/20	26/03/20		0	3			33	0	0	19	1	0	0	0	0	0	0	0	0	0	0	0	0	0	1		M√©xico		0	0	1	8	3	<25 y	1	0	33	0	0
28/04/20	02ac39	1	4	22	2	22	22	14	1	31/03/20	23/03/20		0	8			36	0	0	24	1	0	0	1	0	0	0	1	0	0	0	0	0		1		M√©xico		0	2	1	2	1	<25 y	1	0	36	0	0
28/04/20	074c47	1	12	9	1	28	9	16	1	06/04/20	01/04/20		0	5			27	0	0	23	1	0	0	0	0	0	0	0	0	0	0	0	0	1	1		M√©xico		0	0	1	8	3	<25 y	1	0	27	0	0
28/04/20	06dbff	2	12	9	2	15	9	11	1	08/04/20	04/04/20		0	4			24	0	0	16	1	0	0	0	0	0	0	0	0	0	0	0	0	1	1		M√©xico		0	0	0	8	3	<25 y	1	0	24	0	0
28/04/20	133f01	2	12	28	2	28	28	41	1	24/04/20	23/04/20		0	1			5	0	0	18	1	0	0	0	0	0	0	1	0	0	1	0	0	1	1		M√©xico		0	2	1	5	3	<25 y	1	0	5	0	0
28/04/20	10389f	1	4	15	2	9	15	122	2	20/04/20	18/04/20		0	2			10	0	1	18	1	0	0	0	0	0	0	1	0	0	0	0	0		1		M√©xico		0	1	0	6	1	<25 y	1	0	10	0	0
28/04/20	0f8dd2	2	12	9	1	9	9	17	1	22/04/20	15/04/20		0	7			13	0	0	8	1	0	0	0	0	0	0	1	0	0	0	0	0	1	1		M√©xico		0	1	1	6	3	<25 y	1	0	13	0	0
28/04/20	0e94e7	1	9	9	2	9	9	10	1	17/03/20	04/03/20		0	13			55	0	0	24	1	0	0	0	0	0	0	0	0	0	0	0	0	0	1		M√©xico		0	0	1	8	5	<25 y	1	0	55	0	0
28/04/20	04431b	2	12	9	1	9	9	5	1	02/04/20	30/03/20		0	3			29	0	0	22	1	0	0	1	0	0	0	1	0	0	0	0	0	0	1		M√©xico		0	2	1	2	3	<25 y	1	0	29	0	0
28/04/20	11d4d4	1	12	2	2	2	2	2	2	12/04/20	11/04/20		0	1			17	0	1	17	1	0	0	0	0	0	0	0	0	0	0	0	0	0	1		M√©xico		0	0	0	8	3	<25 y	1	0	17	0	0
28/04/20	1e764a	2	9	15	2	15	15	37	1	03/04/20	24/03/20		0	10			35	0	0	22	1	0	0	0	0	0	0	1	0	0	0	0	0	0	1		M√©xico		0	1	1	6	5	<25 y	1	0	35	0	0
28/04/20	1d55f3	2	12	15	1	15	15	106	1	18/04/20	15/04/20		0	3			13	0	0	22	1	0	0	0	0	0	0	0	0	0	0	0	0	1	1		M√©xico		0	0	1	8	3	<25 y	1	0	13	0	0
28/04/20	1afefd	2	4	30	2	30	30	45	1	21/04/20	18/04/20		0	3			10	0	0	23	1	0	0	1	0	0	1	1	0	0	0	0	0		1		M√©xico		0	2	1	2	1	<25 y	1	0	10	0	0
28/04/20	07c3d3	1	12	5	2	5	5	18	1	13/04/20	13/04/20		0	0			15	0	0	24	1	0	0	1	0	0	0	0	0	0	0	0	0	1	1		M√©xico		0	1	1	4	3	<25 y	1	0	15	0	0
28/04/20	0736ba	2	12	28	1	28	28	22	1	18/04/20	18/04/20		0	0			10	0	0	20	1	0	0	1	0	0	0	0	0	0	1	0	0	1	1		M√©xico		0	2	1	3	3	<25 y	1	0	10	0	0
28/04/20	1a6980	1	4	2	1	2	2	1	2	10/04/20	10/04/20		0	0			18	0	1	15	1	0	0	0	0	0	0	0	0	0	1	0	0		1		M√©xico		0	1	1	7	1	<25 y	1	0	18	0	0
28/04/20	03d611	1	12	22	2	15	22	6	1	23/03/20	22/03/20		0	1			37	0	0	21	1	0	0	0	0	0	0	0	0	0	0	0	0	1	1		M√©xico		0	0	1	8	3	<25 y	1	0	37	0	0
28/04/20	1a3fba	1	3	21	2	21	21	114	2	21/04/20	17/04/20		0	4			11	0	0	24	1	0	0	0	0	0	0	0	0	0	0	0	0	1	1		M√©xico		0	0	0	8	4	<25 y	1	0	11	0	0
28/04/20	04e4b3	2	12	9	2	15	9	3	1	10/04/20	07/04/20		0	3			21	0	0	0	1	0	0	0	0	0	0	0	0	0	0	0	0	1	1		M√©xico		0	0	1	8	3	<25 y	1	0	21	0	0
28/04/20	43712	1	6	15	2	15	15	20	2	04/04/20	29/03/20		0	6			30	0	0	18	1	0	0	0	0	0	0	0	0	0	0	0	0	1	1		M√©xico		0	0	1	8	2	<25 y	1	0	30	0	0
28/04/20	03d28a	1	4	1	1	1	1	1	1	16/04/20	12/04/20		0	4			16	0	0	23	1	0	0	0	0	0	0	0	0	0	0	0	0		1		M√©xico		0	0	1	8	1	<25 y	1	0	16	0	0
28/04/20	079b21	1	4	30	2	30	30	68	1	16/04/20	08/04/20		0	8			20	0	0	19	1	0	0	0	0	0	0	0	0	0	0	0	0		1		M√©xico		0	0	0	8	1	<25 y	1	0	20	0	0
28/04/20	0677db	2	12	17	2	17	17	7	1	20/04/20	16/04/20		0	4			12	0	0	14	1	0	0	0	0	0	0	0	1	0	0	0	0	0	1		M√©xico		0	0	1	8	3	<25 y	1	0	12	0	0
28/04/20	095bc3	2	4	2	2	7	2	3	1	06/04/20	02/04/20		0	4			26	0	0	24	1	0	0	0	0	0	0	1	0	0	0	0	0		1		M√©xico		0	1	1	6	1	<25 y	1	0	26	0	0
28/04/20	1120b5	1	12	13	2	13	13	69	1	22/04/20	20/04/20		0	2			8	0	0	24	1	0	0	0	0	0	0	0	0	0	0	0	0	1	1		M√©xico		0	0	1	8	3	<25 y	1	0	8	0	0
28/04/20	0cf44d	1	3	21	1	21	21	114	1	26/03/20	20/03/20		0	6			39	0	0	24	1	0	0	0	0	0	0	1	0	1	0	0	0	1	1		M√©xico		0	2	1	6	4	<25 y	1	0	39	0	0
28/04/20	02ab03	2	12	26	1	26	26	30	1	31/03/20	28/03/20		0	3			31	0	0	18	1	0	0	0	0	0	0	0	0	0	0	0	0	1	1		M√©xico		0	0	1	8	3	<25 y	1	0	31	0	0
28/04/20	0a093d	2	12	27	1	27	27	12	1	18/04/20	13/04/20		0	5			15	0	0	11	1	0	0	1	0	0	0	0	0	0	0	0	0	1	1		M√©xico		0	1	1	4	3	<25 y	1	0	15	0	0
28/04/20	0.00E+00	2	12	25	1	25	25	6	1	26/04/20	24/04/20		0	2			4	0	0	15	1	0	0	0	0	0	0	0	0	0	0	0	0	0	1		M√©xico		0	0	1	8	3	<25 y	1	0	4	0	0
28/04/20	03df2b	2	9	19	2	31	19	19	1	23/03/20	13/03/20		0	10			46	0	0	22	1	0	0	0	0	0	0	0	0	0	0	0	0	0	1		M√©xico		0	0	1	8	5	<25 y	1	0	46	0	0
28/04/20	127a9b	1	4	25	1	25	25	6	1	20/04/20	17/04/20		0	3			11	0	0	23	1	0	0	0	0	0	0	0	0	0	0	0	0		1		M√©xico		0	0	1	8	1	<25 y	1	0	11	0	0
28/04/20	0bba7f	2	4	9	2	9	9	3	1	15/04/20	07/04/20		0	8			21	0	0	24	1	0	0	0	0	0	0	0	0	0	0	0	0		1		M√©xico		0	0	1	8	1	<25 y	1	0	21	0	0
28/04/20	02247c	2	12	9	2	9	9	3	1	07/04/20	28/03/20		0	10			31	0	0	23	1	0	0	0	0	0	0	0	0	0	0	0	0	1	1		M√©xico		0	0	1	8	3	<25 y	1	0	31	0	0
28/04/20	16cc5b	2	12	9	2	9	9	13	1	13/04/20	10/04/20		0	3			18	0	0	14	1	0	0	0	0	1	0	0	0	0	1	0	0	1	1		M√©xico		0	2	1	7	3	<25 y	1	0	18	0	0
28/04/20	1de49a	2	4	26	2	26	26	55	1	18/04/20	06/04/20		0	12			22	0	0	22	1	0	0	0	0	0	0	0	0	0	0	0	0		1		M√©xico		0	0	1	8	1	<25 y	1	0	22	0	0
28/04/20	14796e	2	12	14	2	99	14	120	1	18/03/20	18/03/20		0	0			41	0	0	20	0	0	0	0	0	0	0	0	0	0	0	0	0	0	1		Estados Unidos de Am√©rica		0	0	1	8	3	<25 y	1	0	41	0	0
28/04/20	1ccc24	2	12	16	2	16	16	110	1	25/04/20	21/04/20		0	4			7	0	0	18	1	0	0	0	0	0	0	0	0	0	1	0	0	1	1		M√©xico		0	1	1	7	3	<25 y	1	0	7	0	0
28/04/20	154ecb	2	9	23	2	23	23	5	1	21/04/20	21/04/20		0	0			7	0	0	22	1	0	0	1	0	0	0	1	0	0	1	0	0	1	1		M√©xico		0	3	1	1	5	<25 y	1	0	7	0	0
28/04/20	007d49	1	12	9	2	9	9	13	1	30/03/20	24/03/20		0	6			35	0	0	12	1	0	0	0	0	0	0	0	0	0	0	0	0	1	1		M√©xico		0	0	1	8	3	<25 y	1	0	35	0	0
28/04/20	14438f	2	6	9	2	20	15	12	2	19/04/20	17/04/20		0	2			11	1	1	20	1	0	0	0	0	0	0	0	0	0	0	0	0	0	1		M√©xico		1	0	0	8	2	<25 y	1	0	11	0	0
28/04/20	083c56	1	12	2	1	2	2	4	1	13/04/20	12/04/20		0	1			16	0	0	23	1	0	0	0	0	0	0	0	0	0	0	0	0	0	1		M√©xico		0	0	1	8	3	<25 y	1	0	16	0	0
28/04/20	17ce07	2	12	9	2	9	9	15	1	06/04/20	02/04/20		0	4			26	0	0	17	1	0	0	1	0	0	0	0	0	0	1	0	0	0	1		M√©xico		0	2	1	3	3	<25 y	1	0	26	0	0
28/04/20	1d3304	1	9	9	2	9	9	10	1	13/03/20	12/03/20		0	1			47	0	0	4	1	0	0	1	0	0	0	0	0	0	0	0	0	0	1		M√©xico		0	1	1	4	5	<25 y	1	0	47	0	0
28/04/20	0a5fab	2	12	15	2	15	15	31	2	12/04/20	08/04/20		0	4			20	1	1	22	1	0	0	1	0	0	0	1	0	0	0	0	0	0	1		M√©xico		0	2	1	2	3	<25 y	1	0	20	0	0
28/04/20	1d0275	2	12	27	1	27	27	4	1	17/04/20	04/04/20		0	13			24	0	0	21	1	0	0	0	0	0	0	0	0	0	0	0	0	1	1		M√©xico		0	0	1	8	3	<25 y	1	0	24	0	0
28/04/20	102b6c	2	12	28	1	99	28	27	1	19/04/20	19/04/20		0	0			9	0	0	17	0	0	0	1	0	0	0	1	0	0	1	0	0	1	1	0	Estados Unidos de Am√©rica		0	3	1	1	3	<25 y	1	0	9	0	0
28/04/20	0eaae0	2	12	23	1	99	23	8	1	17/03/20	16/03/20		0	1			43	0	0	23	0	0	0	0	0	0	0	1	0	0	1	0	0	1	1		Espa√±a		0	2	1	5	3	<25 y	1	0	43	0	0
28/04/20	07bf3c	1	12	2	1	2	2	4	2	14/04/20	09/04/20	18/04/20	1	5	9	4	9	0	1	21	1	0	0	0	0	0	0	0	0	0	0	0	0	1	1		M√©xico		0	0	0	8	3	<25 y	1	1	9	0	0
28/04/20	1b70b5	1	4	29	2	29	29	60	1	20/04/20	13/04/20		0	7			15	0	0	24	1	0	0	0	0	0	0	1	0	0	0	0	0		1		M√©xico		0	1	1	6	1	<25 y	1	0	15	0	0
28/04/20	0c1b85	2	12	27	1	13	27	4	1	29/03/20	18/03/20		0	11			41	0	0	21	1	0	0	0	0	0	0	0	0	0	0	0	0	1	1		M√©xico		0	0	1	8	3	<25 y	1	0	41	0	0
28/04/20	17a94c	1	12	27	1	27	27	8	2	13/04/20	06/04/20	13/04/20	1	7	7	0	7	0	1	2	1	0	0	0	0	0	0	0	0	0	0	0	0	0	1		M√©xico		0	0	0	8	3	<25 y	1	1	7	0	0
28/04/20	1d77de	2	12	9	2	15	9	9	1	18/04/20	16/04/20		0	2			12	0	0	24	1	0	0	0	0	0	0	1	0	0	0	0	0	1	1		M√©xico		0	1	1	6	3	<25 y	1	0	12	0	0
28/04/20	142fd7	2	12	2	2	2	2	2	1	09/04/20	02/04/20		0	7			26	0	0	24	1	0	0	1	0	0	0	0	0	1	0	0	0	1	1		M√©xico		0	2	0	4	3	<25 y	1	0	26	0	0
28/04/20	19fde9	1	12	19	2	19	19	6	1	10/04/20	07/04/20		0	3			21	0	0	24	1	0	0	0	0	1	0	1	0	0	1	0	0	0	1		M√©xico		0	3	1	5	3	<25 y	1	0	21	0	0
28/04/20	09f181	2	12	10	2	8	10	5	1	23/04/20	22/04/20		0	1			6	0	0	17	1	0	0	0	0	0	0	0	0	0	0	0	0	1	1		M√©xico		0	0	0	8	3	<25 y	1	0	6	0	0
28/04/20	16f34b	2	12	24	2	24	24	28	1	29/03/20	25/03/20		0	4			34	0	0	8	1	0	0	0	0	0	0	0	0	0	0	0	0	1	1		M√©xico		0	0	1	8	3	<25 y	1	0	34	0	0
28/04/20	0a2630	2	12	28	1	28	28	22	1	16/04/20	16/04/20		0	0			12	0	0	19	1	0	0	0	0	0	0	0	0	0	0	0	0	1	1		M√©xico		0	0	1	8	3	<25 y	1	0	12	0	0
28/04/20	05b880	2	12	11	2	11	11	42	1	23/04/20	19/04/20		0	4			9	0	0	23	1	0	0	0	0	0	0	0	0	0	0	0	0	1	1		M√©xico		0	0	0	8	3	<25 y	1	0	9	0	0
28/04/20	19171c	2	12	5	1	5	5	25	1	20/04/20	16/04/20		0	4			12	0	0	9	1	0	0	0	0	0	0	0	0	0	0	0	0	1	1		M√©xico		0	0	1	8	3	<25 y	1	0	12	0	0
28/04/20	0af080	2	4	21	1	21	21	114	1	08/04/20	06/04/20		0	2			22	0	0	20	1	0	0	0	0	0	0	0	0	0	0	0	0		1		M√©xico		0	0	1	8	1	<25 y	1	0	22	0	0
28/04/20	1b10bb	1	12	19	2	19	19	19	1	16/03/20	15/03/20		0	1			44	0	0	22	1	0	0	0	0	0	0	0	0	0	0	0	0	0	1		M√©xico		0	0	1	8	3	<25 y	1	0	44	0	0
28/04/20	0586d4	2	4	9	2	9	9	5	1	07/04/20	04/04/20		0	3			24	0	0	24	1	0	0	0	0	0	0	1	0	0	1	0	0		1		M√©xico		0	2	1	5	1	<25 y	1	0	24	0	0
28/04/20	0577ac	1	9	9	2	9	9	16	1	18/03/20	14/03/20		0	4			45	0	0	20	1	0	0	1	0	0	0	1	0	0	1	0	1	1	1		M√©xico		0	3	1	1	5	<25 y	1	0	45	0	0
28/04/20	02b89c	2	12	9	2	9	9	12	1	09/04/20	02/04/20		0	7			26	0	0	5	1	0	0	1	0	0	0	1	0	0	0	0	0	1	1		M√©xico		0	2	1	2	3	<25 y	1	0	26	0	0
28/04/20	1999a7	2	4	26	2	26	26	55	2	06/04/20	06/04/20		0	0			22	0	0	21	1	0	0	0	0	0	0	0	0	0	0	0	1		1		M√©xico		0	0	1	8	1	<25 y	1	0	22	0	0
28/04/20	1bf3ff	1	12	16	2	16	16	35	2	03/04/20	27/03/20		0	7			32	0	1	2	1	0	0	0	0	0	0	0	0	0	0	0	0	0	1		M√©xico		0	0	0	8	3	<25 y	1	0	32	0	0
28/04/20	0d1098	2	12	27	1	27	27	4	1	24/03/20	15/03/20		0	9			44	0	0	24	1	0	0	0	0	0	0	0	0	0	0	0	0	1	1		M√©xico		0	0	1	8	3	<25 y	1	0	44	0	0
28/04/20	0fe530	2	12	15	2	15	15	31	1	14/04/20	11/04/20		0	3			17	0	0	24	1	0		0	0	0	0	0	0	0	0	0	0	1	1		M√©xico		0	0	1	8	3	<25 y	1	0	17	0	0
28/04/20	0352b9	2	4	25	1	25	25	6	1	21/04/20	18/04/20		0	3			10	0	0	24	1	0	0	0	0	0	0	0	0	0	0	0	0		1		M√©xico		0	0	1	8	1	<25 y	1	0	10	0	0
28/04/20	05bcfa	2	12	16	2	16	16	42	1	24/04/20	24/04/20		0	0			4	0	0	23	1	0	0	0	0	0	0	0	0	0	0	0	0	1	1		M√©xico		0	0	1	8	3	<25 y	1	0	4	0	0
28/04/20	0b436f	2	12	15	2	15	15	24	1	08/04/20	08/04/20		0	0			20	0	0	24	1	0	0	0	0	0	0	0	0	0	0	0	0	0	1		M√©xico		0	0	1	8	3	<25 y	1	0	20	0	0
28/04/20	10b5ae	2	9	30	1	30	30	193	1	24/04/20	23/04/20		0	1			5	0	0	24	1	0	0	0	0	0	0	0	0	0	0	0	0	0	1		M√©xico		0	0	1	8	5	<25 y	1	0	5	0	0
28/04/20	16e0db	2	12	16	2	16	16	53	1	05/04/20	01/04/20		0	4			27	0	0	22	1	0	0	0	0	0	0	0	0	0	0	0	0	1	1		M√©xico		0	0	1	8	3	<25 y	1	0	27	0	0
28/04/20	0f30c7	1	4	2	2	2	2	4	1	01/04/20	25/03/20		0	7			34	0	0	24	1	0	0	0	0	0	0	0	0	0	0	0	0		1		M√©xico		0	0	1	8	1	<25 y	1	0	34	0	0
28/04/20	1c2d5b	2	8	9	1	9	9	2	1	17/04/20	17/04/20		0	0			11	0	0	22	1	0	0	0	0	0	0	1	0	0	0	0	0	1	1		M√©xico		0	1	1	6	4	<25 y	1	0	11	0	0
28/04/20	0456fd	1	12	9	2	30	15	33	2	16/04/20	13/04/20		0	3			15	0	1	22	1	0	0	0	0	0	0	0	0	0	0	0	0	0	1		M√©xico		0	0	1	8	3	<25 y	1	0	15	0	0
28/04/20	0d4204	1	12	23	2	23	23	5	1	23/03/20	13/03/20		0	10			46	0	0	21	1	0	0									0	1	1	1		M√©xico		0	0	1		3	<25 y	1	0	46	0	0
28/04/20	0de8c0	2	12	10	1	10	10	8	1	19/04/20	11/04/20		0	8			17	0	0	4	1	0	0	1	0	0	0	1	0	0	0	0	0	1	1		M√©xico		0	2	1	2	3	<25 y	1	0	17	0	0
28/04/20	18e7de	2	4	15	2	15	15	103	1	23/04/20	15/04/20		0	8			13	0	0	21	1	0	0	1	0	0	0	0	0	0	0	0	0		1		M√©xico		0	1	0	4	1	<25 y	1	0	13	0	0
28/04/20	1c7989	2	4	14	2	14	14	63	1	20/04/20	16/04/20		0	4			12	0	0	24	1	0	0	0	0	0	0	0	0	0	0	0	0		1		M√©xico		0	0	1	8	1	<25 y	1	0	12	0	0
28/04/20	160c28	2	12	14	1	99	14	28	1	25/03/20	22/03/20		0	3			37	0	0	19	0	0	0	0	0	0	0	0	0	0	0	0	0	1	1		Estados Unidos de Am√©rica		0	0	1	8	3	<25 y	1	0	37	0	0
28/04/20	102e0f	2	4	22	1	9	22	6	1	22/04/20	18/04/20		0	4			10	0	0	23	1	0	0	0	0	0	0	0	0	0	0	0	0		1		M√©xico		0	0	1	8	1	<25 y	1	0	10	0	0
28/04/20	55532	2	12	9	1	9	9	14	1	25/04/20	23/04/20		0	2			5	0	0	24	1	1	0	0	0	0	0	0	0	0	0	0	0		1		M√©xico		0	0	1	8	3	<25 y	1	0	5	0	0
28/04/20	78531	1	12	26	2	26	26	29	1	21/03/20	11/03/20		0	10			48	0	0	23	1	0	0	0	0	1	0	0	0	0	1	0	0	0	1		M√©xico		0	2	1	7	3	<25 y	1	0	48	0	0
28/04/20	073fb3	2	4	9	2	9	9	2	1	02/04/20	31/03/20		0	2			28	0	0	21	1	0	0	0	0	0	0	0	0	0	0	0	1		1		M√©xico		0	0	1	8	1	<25 y	1	0	28	0	0
28/04/20	13b95c	2	9	28	2	11	28	32	2	12/04/20	12/04/20		0	0			16	0	0	24	1	0	0	0	0	0	0	0	0	0	0	0	0	0	1		M√©xico		1	0	0	8	5	<25 y	1	0	16	0	0
28/04/20	96478	2	4	15	2	15	15	33	1	18/03/20	15/03/20		0	3			44	0	0	23	1	0	0	0	0	0	0	0	0	0	0	0	0	1	1		M√©xico		0	0	1	8	1	<25 y	1	0	44	0	0
28/04/20	122ab9	2	12	9	1	9	9	7	1	20/04/20	18/04/20		0	2			10	0	0	21	1	0	0	1	0	0	0	0	0	0	0	0	0	1	1		M√©xico		0	1	1	4	3	<25 y	1	0	10	0	0
28/04/20	1ad12f	2	4	25	1	25	25	1	1	22/04/20	19/04/20		0	3			9	0	0	24	1	0	0	1	1	0	0	1	0	0	0	0	0		1		M√©xico		0	3	0	2	1	<25 y	1	0	9	0	0
28/04/20	10ebee	2	12	24	1	24	24	28	1	29/03/20	24/03/20		0	5			35	0	0	9	1	0	0	0	0	0	0	0	0	0	1	0	0	1	1		M√©xico		0	1	1	7	3	<25 y	1	0	35	0	0
28/04/20	09f88e	2	12	28	2	28	28	41	1	24/04/20	18/04/20		0	6			10	0	0	19	1	0	0	0	0	1	0	0	0	0	0	0	0	1	1		M√©xico		0	1	1	8	3	<25 y	1	0	10	0	0
28/04/20	19ca5c	2	9	9	2	9	9	12	1	12/04/20	09/04/20		0	3			19	0	0	18	1	0	0	1	0	0	0	1	0	0	1	0	0		1		M√©xico		0	3	1	1	5	<25 y	1	0	19	0	0
28/04/20	0aabfe	2	12	9	1	9	9	6	1	21/04/20	19/04/20		0	2			9	0	0	24	1	0	0	0	0	0	0	0	0	0	0	0	0	1	1		M√©xico		0	0	1	8	3	<25 y	1	0	9	0	0
28/04/20	0fe6a1	2	12	9	2	9	9	7	1	19/04/20	16/04/20		0	3			12	0	0	19	1	0	0	0	0	0	0	1	0	0	0	0	0	0	1		M√©xico		0	1	1	6	3	<25 y	1	0	12	0	0
28/04/20	1e2ec9	1	12	9	1	9	9	13	1	07/04/20	03/04/20		0	4			25	0	0	24	1	0	0	1				0				0	0	0	1		M√©xico		0	1	1	4	3	<25 y	1	0	25	0	0
28/04/20	0b2b51	2	12	8	1	8	8	37	1	18/03/20	15/03/20		0	3			44	0	0	19	1	0	0	0	0	0	0	1	0	0	0	0	0	0	1		M√©xico		0	1	1	6	3	<25 y	1	0	44	0	0
28/04/20	131d26	1	6	26	1	26	26	30	2	21/04/20	18/04/20		0	3			10	0	0	20	1	0	0	1	0	0	0	1	0	0	0	0	0	1	1		M√©xico		0	2	1	2	2	<25 y	1	0	10	0	0
28/04/20	064d61	1	4	3	2	30	3	8	1	09/04/20	02/04/20		0	7			26	0	0	24	1	0	0	1	0	0	0	1	0	0	1	0	0		1		M√©xico		0	3	1	1	1	<25 y	1	0	26	0	0
28/04/20	1877a5	2	12	7	2	7	7	78	1	27/03/20	24/03/20		0	3			35	0	0	23	1	0	0	0	0	0	0	0	0	0	0	0	0	1	1		M√©xico		0	0	1	8	3	<25 y	1	0	35	0	0
28/04/20	1c6f5f	1	12	28	1	28	28	41	1	26/04/20	26/04/20		0	0			2	0	0	22	1	0	0	0	0	0	0	0	0	0	0	0	0	1	1		M√©xico		0	0	0	8	3	<25 y	1	0	2	0	0
28/04/20	1d9c5c	1	4	2	1	2	2	2	1	13/04/20	03/04/20		0	10			25	0	0	24	1	0	0	1	0	0	0	1	0	0	0	0	0		1		M√©xico		0	2	1	2	1	<25 y	1	0	25	0	0
28/04/20	1c7f0a	2	12	28	2	99	28	27	1	15/04/20	15/04/20		0	0			13	0	0	19	0	0	0	0	0	0	0	0	0	0	0	0	0	1	1	1	Estados Unidos de Am√©rica	Estados Unidos de AmÈrica	0	0	1	8	3	<25 y	1	0	13	0	0
28/04/20	0a6ca8	2	12	14	2	14	14	6	1	23/04/20	20/04/20		0	3			8	0	0	7	1	0	0	0	0	0	0	0	0	0	0	0	0	1	1		M√©xico		0	0	1	8	3	<25 y	1	0	8	0	0
28/04/20	13a089	1	12	22	2	22	22	14	1	08/04/20	04/04/20		0	4			24	0	0	16	1	0	0	0	0	0	0	0	0	0	0	0	0	1	1		M√©xico		0	0	1	8	3	<25 y	1	0	24	0	0
28/04/20	1da41d	1	4	2	2	2	2	4	2	04/04/20	04/04/20		0	0			24	0	0	22	1	0	0	0	0	0	0	0	0	0	1	0	0		1		M√©xico		0	1	1	7	1	<25 y	1	0	24	0	0
28/04/20	177888	2	12	9	2	9	9	17	1	20/04/20	18/04/20		0	2			10	0	0	12	1	0	0	0	0	0	0	0	0	0	0	0	0	0	1		M√©xico		0	0	1	8	3	<25 y	1	0	10	0	0
28/04/20	1b1200	2	4	9	2	9	9	2	2	20/04/20	13/04/20		0	7			15	0	0	23	1	0	0	0	0	0	0	0	0	0	0	0	0		1		M√©xico		0	0	1	8	1	<25 y	1	0	15	0	0
28/04/20	134a09	1	4	9	2	15	9	16	2	20/04/20	16/04/20		0	4			12	0	1	0	1	0	0	0	0	0	0	0	0	0	0	0	0		1		M√©xico		0	0	0	8	1	<25 y	1	0	12	0	0
28/04/20	0738fe	1	12	19	1	19	19	26	2	12/04/20	10/04/20		0	2			18	0	0	19	1	1	0	0	0	1	0	0	1	0	1	0	0	0	1		M√©xico		0	2	1	7	3	<25 y	1	0	18	0	0
28/04/20	1a51bc	1	12	21	1	21	21	114	2	20/04/20	16/04/20		0	4			12	0	0	49	1	0	0	0	0	0	0	0	0	0	1	0	0	0	1		M√©xico		0	1	1	7	3	25-49 y	1	0	12	0	1
28/04/20	08cdb4	2	4	15	2	15	9	7	1	22/04/20	19/04/20		0	3			9	0	0	44	1	0	0	1	0	0	0	0	0	0	0	0	0		1		M√©xico		0	1	0	4	1	25-49 y	1	0	9	0	1
28/04/20	1.30E+77	2	4	14	1	15	14	67	1	13/04/20	09/04/20		0	4			19	0	0	34	1	1	0	0	0	0	0	0	0	0	1	0	0		1		M√©xico		0	1	1	7	1	25-49 y	1	0	19	0	1
28/04/20	00a865	2	12	21	1	21	21	114	1	26/03/20	21/03/20		0	5			38	0	1	40	1	0	0	1	0	0	0	0	0	0	0	0	0	1	1		M√©xico		0	1	1	4	3	25-49 y	1	0	38	0	1
28/04/20	113234	2	4	2	2	7	2	4	2	13/04/20	05/04/20		0	8			23	0	1	43	1	0	0	0	0	0	0	1	0	0	0	0	0		1		M√©xico		0	1	1	6	1	25-49 y	1	0	23	0	1
28/04/20	00269e	1	12	9	1	9	9	11	1	23/04/20	20/04/20		0	3			8	0	0	48	1	0	0	0	0	0	0	0	0	0	0	0	0	1	1		M√©xico		0	0	1	8	3	25-49 y	1	0	8	0	1
28/04/20	108b94	2	4	15	2	15	15	70	1	21/04/20	21/04/20		0	0			7	0	0	42	1	0	0	0	0	0	0	0	0	0	0	0	1		1		M√©xico		0	0	1	8	1	25-49 y	1	0	7	0	1
28/04/20	90587	1	12	2	1	9	2	4	1	08/04/20	07/04/20		0	1			21	0	0	43	1	0	0	0	0	0	0	0	0	0	0	0	0	0	1		M√©xico		0	0	1	8	3	25-49 y	1	0	21	0	1
28/04/20	0c2d28	1	4	31	1	31	31	50	1	24/04/20	20/04/20		0	4			8	0	0	38	1	0	0	1	0	0	0	0	0	0	0	0	0		1		M√©xico		0	1	1	4	1	25-49 y	1	0	8	0	1
28/04/20	05be1e	1	9	9	2	15	15	121	1	19/03/20	17/03/20		0	2			42	0	0	36	1	0	0	0	0	0	0	0	0	0	0	0	0	1	1		M√©xico		0	0	1	8	5	25-49 y	1	0	42	0	1
28/04/20	0775cc	1	4	2	2	12	2	4	2	13/04/20	07/04/20		0	6			21	0	1	42	1	0	0	0	0	0	0	1	0	0	0	0	0		1		M√©xico		0	1	1	6	1	25-49 y	1	0	21	0	1
28/04/20	1c622d	1	12	9	2	9	9	5	2	24/04/20	19/04/20		0	5			9	1	1	40	1	0	0	1	0	0	0	0	0	0	0	0	0	0	1		M√©xico		0	1	0	4	3	25-49 y	1	0	9	0	1
28/04/20	1df0ac	2	4	9	1	9	9	10	1	13/04/20	10/04/20		0	3			18	0	0	44	1	0	0	1	0	0	0	1	0	0	1	0	0		1		M√©xico		0	3	0	1	1	25-49 y	1	0	18	0	1
28/04/20	1.00E+08	1	4	5	2	5	5	18	1	29/03/20	21/03/20		0	8			38	0	0	39	1	0	0	1	0	0	0	0	0	0	1	0	0		1		M√©xico		0	2	1	3	1	25-49 y	1	0	38	0	1
28/04/20	11fef0	2	4	25	1	25	25	1	1	20/04/20	16/04/20		0	4			12	0	0	33	1	0	0	0	0	0	0	1	0	0	1	0	0		1		M√©xico		0	2	1	5	1	25-49 y	1	0	12	0	1
28/04/20	1d1262	1	12	23	2	23	23	5	2	18/04/20	16/04/20		0	2			12	0	0	49	1	0	0	0	0	0	0	0	1	0	0	0	0	0	1		M√©xico		0	0	0	8	3	25-49 y	1	0	12	0	1
28/04/20	189113	2	12	3	2	3	3	2	1	24/04/20	20/04/20		0	4			8	0	0	33	1	0	0	0	0	0	0	0	0	0	0	0	0	1	1		M√©xico		0	0	1	8	3	25-49 y	1	0	8	0	1
28/04/20	031da1	2	9	28	1	28	28	33	1	06/04/20	31/03/20		0	6			28	0	0	26	1	0	0	0	0	0	0	0	0	0	0	0	0	1	1		M√©xico		0	0	1	8	5	25-49 y	1	0	28	0	1
28/04/20	0b90cd	1	12	17	1	17	17	7	2	20/04/20	15/04/20		0	5			13	0	0	47	1	0	0	0	0	0	0	0	0	0	1	0	0	0	1		M√©xico		0	1	1	7	3	25-49 y	1	0	13	0	1
28/04/20	13b5f6	2	4	8	2	8	8	19	1	17/04/20	16/04/20		0	1			12	0	0	31	1	0	0	0	0	0	0	1	1	1	0	0	0		1		M√©xico		0	2	1	6	1	25-49 y	1	0	12	0	1
28/04/20	0c885f	1	6	9	1	9	9	10	2	23/04/20	22/04/20		0	1			6	0	0	26	1	0	0	0	0	0	0	1	0	0	0	0	0	1	1		M√©xico		0	1	1	6	2	25-49 y	1	0	6	0	1
28/04/20	165936	2	4	27	1	27	27	4	2	09/04/20	03/04/20		0	6			25	0	0	30	1	0	0	0	0	0	0	0	0	0	0	0	0		1		M√©xico		0	0	1	8	1	25-49 y	1	0	25	0	1
28/04/20	12da36	2	12	9	2	9	9	2	1	27/04/20	25/04/20		0	2			3	0	0	41	1	0	0	0	0	0	0	1	0	0	1	0	0	0	1		M√©xico		0	2	1	5	3	25-49 y	1	0	3	0	1
28/04/20	0bbc6c	2	9	15	2	9	9	3	1	11/04/20	04/04/20		0	7			24	0	0	36	1	0	0	1	0	0	0	1	0	0	0	0	0	0	1		M√©xico		0	2	1	2	5	25-49 y	1	0	24	0	1
28/04/20	14fa8a	2	12	15	2	15	15	90	1	20/04/20	18/04/20		0	2			10	0	1	33	1	0	0	0	0	0	0	1	0	0	1	0	0		1		M√©xico		0	2	0	5	3	25-49 y	1	0	10	0	1
28/04/20	14bd1d	1	12	9	1	12	15	33	1	20/04/20	18/04/20		0	2			10	0	0	43	1	0	0	0	0	0	0	0	0	0	0	0	0	1	1		M√©xico		0	0	1	8	3	25-49 y	1	0	10	0	1
28/04/20	1a8cc7	2	3	27	2	27	27	4	1	19/04/20	19/04/20		0	0			9	0	0	36	1	0	0	0	0	0	0	0	0	0	0	0	0	1	1		M√©xico		0	0	1	8	4	25-49 y	1	0	9	0	1
28/04/20	01a971	2	9	15	2	15	15	20	1	15/04/20	15/04/20		0	0			13	0	0	26	1	0	0	0	0	0	0	0	0	0	0	0	1	1	1		M√©xico		0	0	1	8	5	25-49 y	1	0	13	0	1
28/04/20	09f70f	1	12	9	2	9	15	58	1	23/04/20	22/04/20		0	1			6	0	0	38	1	0	0	0	0	0	0	0	0	0	0	0	0	0	1		M√©xico		0	0	1	8	3	25-49 y	1	0	6	0	1
28/04/20	14abb2	1	12	2	1	26	2	4	2	10/04/20	01/04/20		0	9			27	0	0	34	1	0	0	0	0	0	0	1	0	0	0	0	0	0	1		M√©xico		0	1	1	6	3	25-49 y	1	0	27	0	1
28/04/20	08e939	1	12	23	1	27	23	5	2	23/04/20	18/04/20		0	5			10	0	0	35	1	0	0	0	0	0	0	0	0	0	0	0	0	0	1		M√©xico		0	0	0	8	3	25-49 y	1	0	10	0	1
28/04/20	08c214	2	12	9	1	9	9	5	1	17/04/20	16/04/20		0	1			12	0	0	33	1	0	0	0	0	0	0	0	0	0	0	0	0	1	1		M√©xico		0	0	1	8	3	25-49 y	1	0	12	0	1
28/04/20	06f3c2	2	4	17	1	21	17	7	1	22/04/20	19/04/20		0	3			9	0	0	39	1	0	0	0	0	0	0	1	0	0	0	0	0		1		M√©xico		0	1	1	6	1	25-49 y	1	0	9	0	1
28/04/20	09b021	1	4	2	1	2	2	2	2	09/04/20	09/04/20		0	0			19	0	0	45	1	0	0	0	0	0	0	1	0		0	0	0		1		M√©xico		0	1	1	6	1	25-49 y	1	0	19	0	1
28/04/20	18b994	1	4	17	1	12	17	7	1	21/04/20	20/04/20		0	1			8	0	0	41	1	0	0	0	0	0	0	0	0	0	0	0	0		1		M√©xico		0	0	0	8	1	25-49 y	1	0	8	0	1
28/04/20	0121c5	1	12	9	1	9	9	17	2	18/04/20	13/04/20		0	5			15	0	1	44	1	0	0	0	0	0	0	0	0	0	0	0	0	0	1		M√©xico		0	0	1	8	3	25-49 y	1	0	15	0	1
28/04/20	116f15	1	6	9	2	9	9	5	2	02/04/20	29/03/20	13/04/20	1	4	15	11	15	1	1	32	1	0	0	1	0	0	0	0	0	0	0	0	0	0	1		M√©xico		1	1	0	4	2	25-49 y	1	1	15	0	1
28/04/20	19a422	2	4	21	2	29	21	132	2	15/04/20	11/04/20		0	4			17	0	0	48	1	0	0	0	0	0	1	1	0	0	0	0	0		1		M√©xico		0	1	0	6	1	25-49 y	1	0	17	0	1
28/04/20	0ff029	2	12	27	1	27	27	14	1	17/04/20	04/04/20		0	13			24	0	0	29	1	0	0	0	0	0	0	0	0	0	0	0	0	1	1		M√©xico		0	0	1	8	3	25-49 y	1	0	24	0	1
28/04/20	13b0cb	2	12	2	1	14	2	4	1	16/04/20	10/04/20		0	6			18	0	0	48	1	0	0	1	0	0	0	1	0	0	0	0	0	0	1		M√©xico		0	2	0	2	3	25-49 y	1	0	18	0	1
28/04/20	03e37b	2	4	2	1	29	2	4	2	01/04/20	01/04/20		0	0			27	0	1	35	1	0	0	0	0	0	0	0	0	0	0	0	0		1		M√©xico		0	0	1	8	1	25-49 y	1	0	27	0	1
28/04/20	1184a0	2	12	17	2	17	17	7	1	20/04/20	18/04/20		0	2			10	0	0	45	1	0	0	0	0	0	0	0	0	0	0	0	0	0	1		M√©xico		0	0	1	8	3	25-49 y	1	0	10	0	1
28/04/20	1a67d5	1	4	3	2	25	3	8	1	07/04/20	02/04/20		0	5			26	0	0	39	1	0	0	0	0	0	0	1	0	0	0	0	0		1		M√©xico		0	1	1	6	1	25-49 y	1	0	26	0	1
28/04/20	04c42f	2	12	9	1	9	9	17	1	05/04/20	05/04/20	06/04/20	1	0	1	1	1	0	1	28	1	0	0	0	0	0	0	1	0	0	0	0	0	0	1		M√©xico		0	1	0	6	3	25-49 y	1	1	1	0	1
28/04/20	031bc0	1	4	20	1	20	20	184	2	24/04/20	18/04/20		0	6			10	0	0	41	1	0	0	0	0	0	0	0	0	0	0	0	0		1		M√©xico		0	0	1	8	1	25-49 y	1	0	10	0	1
28/04/20	119baf	1	4	31	2	9	31	50	1	01/04/20	30/03/20		0	2			29	0	0	34	1	0	0	0	0	0	0	0	1	0	0	0	0		1		M√©xico		0	0	1	8	1	25-49 y	1	0	29	0	1
28/04/20	0d504f	2	4	9	1	9	9	17	1	23/04/20	18/04/20		0	5			10	0	0	46	1	0	0	0	0	0	0	1	0	0	1	0	0		1		M√©xico		0	2	1	5	1	25-49 y	1	0	10	0	1
28/04/20	43735	2	99	21	2	21	21	47	1	17/04/20	13/04/20		0	4			15	0	0	30	1	0	0	0	0	0	0	0	0	0	0	0	0		1		M√©xico		0	0	1	8		25-49 y	1	0	15	0	1
28/04/20	015f94	1	12	31	1	31	31	50	1	23/04/20	19/04/20		0	4			9	0	0	31	1	0	0	0	0	0	0	0	0	0	1	0	0	0	1		M√©xico		0	1	1	7	3	25-49 y	1	0	9	0	1
28/04/20	82111	2	4	27	2	27	27	2	1	08/04/20	04/04/20		0	4			24	0	0	35	1	0	0	1	0	0	0	1	1	1	1	0	0		1		M√©xico		0	4	1	1	1	25-49 y	1	0	24	0	1
28/04/20	0dbc14	2	4	15	1	20	15	24	1	23/04/20	21/04/20		0	2			7	0	0	42	1	0	0	0	0	0	0	0	0	0	0	0	0		1		M√©xico		0	0	0	8	1	25-49 y	1	0	7	0	1
28/04/20	145234	1	12	15	1	15	15	122	2	19/04/20	18/04/20		0	1			10	0	1	35	1	0	0	0	0	0	0	0	0	0	0	0	0	0	1		M√©xico		0	0	0	8	3	25-49 y	1	0	10	0	1
28/04/20	1c7e1d	2	4	25	2	25	25	1	1	22/04/20	20/04/20		0	2			8	0	0	36	1	0	0	0	0	0	0	0	0	0	0	0	0		1		M√©xico		0	0	1	8	1	25-49 y	1	0	8	0	1
28/04/20	18ecd7	2	6	9	2	9	15	58	2	01/04/20	26/02/20		0	35			62	0	1	45	1	0	0	0	0	0	0	0	0	0	0	0	0	0	1		M√©xico		0	0	1	8	2	25-49 y	1	0	62	0	1
28/04/20	0e5f86	2	4	15	2	15	15	57	1	20/04/20	13/04/20		0	7			15	0	0	28	1	0	0	0	0	0	0	1	0	0	1	0	1		1		M√©xico		0	2	1	5	1	25-49 y	1	0	15	0	1
28/04/20	1c4353	1	12	17	1	17	17	7	2	22/04/20	17/04/20		0	5			11	0	0	31	1	0	0	0	0	0	0	0	0	0	0	0	0	0	1		M√©xico		0	0	0	8	3	25-49 y	1	0	11	0	1
28/04/20	101319	1	4	2	2	3	2	2	2	12/04/20	08/04/20		0	4			20	0	1	42	1	0	0	0	0	0	0	0	0	0	0	0	0		1		M√©xico		0	0	1	8	1	25-49 y	1	0	20	0	1
28/04/20	1371b9	2	12	9	1	9	9	17	1	06/04/20	31/03/20		0	6			28	0	0	44	1	0	0	0	0	0	0	0	0	0	0	0	0	1	1		M√©xico		0	0	1	8	3	25-49 y	1	0	28	0	1
28/04/20	15c086	1	12	29	1	29	29	33	1	27/04/20	27/04/20		0	0			1	0	0	31	1	0	0	0	0	0	0	0	0	0	0	0	0	1	1		M√©xico		0	0	1	8	3	25-49 y	1	0	1	0	1
28/04/20	045e6b	2	12	12	1	12	12	55	1	27/03/20	21/03/20		0	6			38	0	0	44	1	0	0	0	0	0	0	1	0	0	1	0	0	1	1		M√©xico		0	2	0	5	3	25-49 y	1	0	38	0	1
28/04/20	1a61f4	2	9	9	2	9	9	7	1	13/04/20	10/04/20		0	3			18	0	1	44	1	0	0	0	0	0	0	1	0	0	1				1		M√©xico		0	2	1	5	5	25-49 y	1	0	18	0	1
28/04/20	115ac2	2	12	2	1	2	2	4	1	15/04/20	13/04/20		0	2			15	0	0	37	1	0	0	0	0	0	0	0	0	0	0	0	0	0	1		M√©xico		0	0	1	8	3	25-49 y	1	0	15	0	1
28/04/20	1aa3e5	1	4	18	1	18	18	17	1	21/04/20	17/04/20		0	4			11	0	0	32	1	0	0	0	0	0	0	0	0	0	0	0	0		1		M√©xico		0	0	0	8	1	25-49 y	1	0	11	0	1
28/04/20	1.15E+07	1	12	9	2	9	9	17	2	18/04/20	14/04/20		0	4			14	0	1	46	1	0	0	0	0	0	0	0	0	0	0	1	0	0	1		M√©xico		0	1	0	8	3	25-49 y	1	0	14	0	1
28/04/20	150d60	2	12	10	1	5	10	7	1	22/04/20	18/04/20		0	4			10	0	0	33	1	0	0	0	0	0	0	1	0	0	0	0	0	1	1		M√©xico		0	1	1	6	3	25-49 y	1	0	10	0	1
28/04/20	0e7d99	2	4	17	1	15	17	7	1	15/04/20	08/04/20		0	7			20	0	0	49	1	0	0	1	0	0	0	1	0	1	1	0	0		1		M√©xico		0	4	0	1	1	25-49 y	1	0	20	0	1
28/04/20	15b91a	2	12	9	2	9	9	5	1	21/04/20	19/04/20		0	2			9	0	0	42	1	0	0	0	0	0	0	1	0	0	1	0	0	1	1		M√©xico		0	2	1	5	3	25-49 y	1	0	9	0	1
28/04/20	126ba6	2	12	21	2	9	21	114	1	25/03/20	20/03/20		0	5			39	0	0	47	1	0	0	0	0	0	0	1	0	0	0	0	0	1	1		M√©xico		0	1	0	6	3	25-49 y	1	0	39	0	1
28/04/20	17fb7e	2	4	15	1	15	15	39	1	21/04/20	18/04/20		0	3			10	0	0	34	1	0	0	1	0	0	0	1	0	0	0	0	0		1		M√©xico		0	2	1	2	1	25-49 y	1	0	10	0	1
28/04/20	1b509d	2	12	11	2	15	11	33	1	17/04/20	16/04/20		0	1			12	0	0	25	1	0	0	0	0	0	0	0	0	0	0	0	0	0	1		M√©xico		0	0	0	8	3	25-49 y	1	0	12	0	1
28/04/20	03b19a	1	12	2	2	7	2	4	2	16/04/20	10/04/20	23/04/20	1	6	13	7	13	0	1	39	1	0	0									0	0		1		M√©xico		0	0	0		3	25-49 y	1	1	13	0	1
28/04/20	030cf4	2	12	11	1	11	11	20	1	17/04/20	15/04/20		0	2			13	0	0	31	1	0	0	0	0	0	0	1	0	0	0	0	0		1		M√©xico		0	1	1	6	3	25-49 y	1	0	13	0	1
28/04/20	01baa3	2	4	23	2	23	23	5	1	05/04/20	29/03/20		0	7			30	0	0	30	1	0	0	1	0	0	0	0	0	0	0	0	0		1		M√©xico		0	1	1	4	1	25-49 y	1	0	30	0	1
28/04/20	194d53	1	12	19	2	5	19	18	1	02/04/20	02/04/20		0	0			26	0	0	27	1	0	0	0	0	0	0	0	0	0	0	0	0	1	1		M√©xico		0	0	1	8	3	25-49 y	1	0	26	0	1
28/04/20	7.00E+155	1	4	15	1	15	15	104	2	12/04/20	12/04/20		0	0			16	0	0	33	1	0	0	0	0	0	0	1	0	0	0	0	0		1		M√©xico		0	1	0	6	1	25-49 y	1	0	16	0	1
28/04/20	04fe39	1	12	2	1	5	2	4	2	03/04/20	29/03/20		0	5			30	0	0	38	1	0	0	0	0	0	0	0	0	0	0	0	0	0	1		M√©xico		0	0	0	8	3	25-49 y	1	0	30	0	1
28/04/20	0c983b	2	12	27	2	99	27	4	1	13/04/20	09/04/20		0	4			19	0	0	40	0	0	0	0	0	0	0	0	0	0	0	0	0	0	1	0	Venezuela		0	0	0	8	3	25-49 y	1	0	19	0	1
28/04/20	17abf9	2	4	15	2	15	15	48	1	02/04/20	31/03/20		0	2			28	0	0	44	1	0	0	0	0	0	0	0	0	0	0	0	0		1		M√©xico		0	0	0	8	1	25-49 y	1	0	28	0	1
28/04/20	62382	1	4	9	1	2	9	3	1	14/04/20	13/04/20		0	1			15	0	0	28	1	0	0	0	0	1	0	0	0	0	0	0	0		1		M√©xico		0	1	1	8	1	25-49 y	1	0	15	0	1
28/04/20	29176	2	3	25	1	25	25	6	1	21/04/20	13/04/20		0	8			15	0	0	46	1	0		0	0	0	0	0	0	0	1	0	0	1	1		M√©xico		0	1	1	7	4	25-49 y	1	0	15	0	1
28/04/20	1cd53f	1	4	27	2	27	27	4	1	16/04/20	11/04/20		0	5			17	0	0	31	1	0	0	0	0	1	0	0	0	0	0	0	0		1		M√©xico		0	1	0	8	1	25-49 y	1	0	17	0	1
28/04/20	074aae	2	4	21	1	21	21	114	2	01/04/20	30/03/20		0	2			29	0	0	47	1	0	0	0	0	0	0	0	0	0	0	0	0		1		M√©xico		0	0	1	8	1	25-49 y	1	0	29	0	1
28/04/20	1a72db	1	12	2	1	2	2	2	1	14/04/20	10/04/20		0	4			18	0	0	34	1	0	0	0	0	0	0	0	0	0	0	0	0	1	1		M√©xico		0	0	0	8	3	25-49 y	1	0	18	0	1
28/04/20	0ab500	2	4	9	2	9	9	17	1	24/04/20	23/04/20		0	1			5	0	0	34	1	0	0	0	0	0	0	1	0	0	0	0	0		1		M√©xico		0	1	1	6	1	25-49 y	1	0	5	0	1
28/04/20	0275b4	1	8	28	2	28	28	9	1	25/04/20	20/04/20		0	5			8	0	0	40	1	0	0	0	0	0	0	0	0	0	1	0	0	1	1		M√©xico		0	1	0	7	4	25-49 y	1	0	8	0	1
28/04/20	100515	2	9	15	2	99	9	4	1	27/03/20	24/03/20		0	3			35	0	0	43	0	0	0	0	0	0	0	1	0	0	0	0	0	1	1		Francia		0	1	1	6	5	25-49 y	1	0	35	0	1
28/04/20	00a306	2	4	2	2	7	2	4	2	13/04/20	06/04/20		0	7			22	0	1	41	1	0	0	0	0	0	0	0	0	0	0	0	0		1		M√©xico		0	0	1	8	1	25-49 y	1	0	22	0	1
28/04/20	1906a4	1	12	9	2	15	15	57	2	14/04/20	02/04/20	18/04/20	1	12	16	4	16	1	1	46	1	0	0	0	0	0	0	0	0	0	0	0	0	1	1		M√©xico		0	0	0	8	3	25-49 y	1	1	16	0	1
28/04/20	13f9a9	1	4	5	2	5	5	6	2	24/03/20	21/03/20	31/03/20	1	3	10	7	10	0	1	46	1	0	0	1	0	0	0	1	0	0	0	0	0		1		M√©xico		0	2	0	2	1	25-49 y	1	1	10	0	1
28/04/20	03a96f	2	4	9	1	9	9	7	1	06/04/20	23/03/20		0	14			36	0	0	32	1	0	0	0	0	0	0	0	0	0	0	0	0		1		M√©xico		0	0	0	8	1	25-49 y	1	0	36	0	1
28/04/20	0344bc	1	4	2	2	2	2	2	1	02/04/20	29/03/20		0	4			30	0	0	25	1	0	0	0	0	0	0	0	0	0	0	0	0		1		M√©xico		0	0	1	8	1	25-49 y	1	0	30	0	1
28/04/20	14f189	2	11	9	1	30	9	13	1	07/04/20	05/04/20		0	2			23	0	0	36	1	0	0	1	0	0	0	1	0	0	0	0	0	0	1		M√©xico		0	2	1	2	4	25-49 y	1	0	23	0	1
28/04/20	0a0226	1	12	24	1	24	24	28	2	25/04/20	17/04/20		0	8			11	0	1	39	1	0	0	0	0	0	0	0	0	0	0	0	0	0	1		M√©xico		0	0	0	8	3	25-49 y	1	0	11	0	1
28/04/20	0ed640	1	12	9	2	9	9	13	1	11/04/20	10/04/20		0	1			18	0	0	46	1	0	0	1	0	0	0	1	0	0	0	0	0	0	1		M√©xico		0	2	1	2	3	25-49 y	1	0	18	0	1
28/04/20	122672	1	8	27	1	27	27	4	2	23/04/20	17/04/20		0	6			11	1	1	49	1	0	0	1	0	0	0	0	0	0	1	0	0		1		M√©xico		1	2	0	3	4	25-49 y	1	0	11	0	1
28/04/20	196f4b	2	12	2	2	2	2	2	1	22/04/20	19/04/20		0	3			9	0	0	33	1	0	0	1	0	0	0	0	0	0	0	0	0	1	1		M√©xico		0	1	1	4	3	25-49 y	1	0	9	0	1
28/04/20	93720	2	12	15	2	20	15	83	1	13/04/20	10/04/20		0	3			18	0	1	34	1	0	1	0	0	0	0	0	0	0	1	0	0	0	1		M√©xico		0	1	0	7	3	25-49 y	1	0	18	0	1
28/04/20	195f30	2	9	9	2	9	9	17	1	15/04/20	12/04/20		0	3			16	0	0	45	1	0	0	1	0	0	0	1	0	0	0				1		M√©xico		0	2	1	2	5	25-49 y	1	0	16	0	1
28/04/20	061dd1	1	4	27	1	27	27	13	2	17/04/20	15/04/20		0	2			13	0	0	45	1	0	0	0	0	0	0	0	0	0	0	0	0		1		M√©xico		0	0	1	8	1	25-49 y	1	0	13	0	1
28/04/20	153781	1	12	9	2	9	9	16	1	16/04/20	15/04/20		0	1			13	0	0	48	1	0	0	0	0	0	0	0	0	0	1	0	0	0	1		M√©xico		0	1	1	7	3	25-49 y	1	0	13	0	1
28/04/20	16fceb	1	6	9	1	9	15	33	2	29/03/20	27/03/20		0	2			32	0	1	29	1	0	0	0	0	0	0	0	0	0	0	0	0	0	1		M√©xico		0	0	1	8	2	25-49 y	1	0	32	0	1
28/04/20	68858	1	4	15	2	15	15	31	1	19/04/20	17/04/20		0	2			11	0	0	46	1	0	0	0	0	0	0	0	0	0	1	0	0		1		M√©xico		0	1	1	7	1	25-49 y	1	0	11	0	1
28/04/20	0c9d81	2	6	9	2	9	9	17	2	09/04/20	08/04/20		0	1			20	0	1	33	1	0	0	0	0	0	0	0	0	0	0	0	0	1	1		M√©xico		0	0	1	8	2	25-49 y	1	0	20	0	1
28/04/20	15092c	2	12	7	1	7	7	78	1	27/03/20	20/03/20		0	7			39	0	0	39	1	0	0	0	0	0	0	0	0	0	0	0	0	1	1		M√©xico		0	0	1	8	3	25-49 y	1	0	39	0	1
28/04/20	73733	2	99	25	2	25	25	12	2	10/04/20	10/04/20		0	0			18	0	1	45	1	0	0	0	0	0	0	0	0	0	0	0	0		1		M√©xico		0	0	1	8		25-49 y	1	0	18	0	1
28/04/20	112b8b	1	12	9	2	12	9	7	2	21/04/20	20/04/20		0	1			8	0	0	32	1	0	0	0	0	0	0	0	0	0	0	0	0		1		M√©xico		0	0	1	8	3	25-49 y	1	0	8	0	1
28/04/20	04c7c3	1	12	9	2	9	9	11	1	19/04/20	19/04/20		0	0			9	0	0	41	1	0	0	0	0	0	0	0	0	0	0	0	0	0	1		M√©xico		0	0	0	8	3	25-49 y	1	0	9	0	1
28/04/20	0bce9e	1	4	3	1	25	3	8	1	07/04/20	04/04/20		0	3			24	0	0	46	1	0	0	1	0	0	0	0	98	0	0	0	0		1		M√©xico		0	1	1	4	1	25-49 y	1	0	24	0	1
28/04/20	0dd728	2	12	15	2	15	15	90	2	10/04/20	07/04/20		0	3			21	0	1	42	1	0	0	0	0	0	0	0	0	0	0	0	0	0	1		M√©xico		0	0	0	8	3	25-49 y	1	0	21	0	1
28/04/20	143556	1	13	21	2	21	21	114	1	31/03/20	31/03/20		0	0			28	0	0	26	1	0	0	0	0	0	0	0	0	0	0	0	0	1	1		M√©xico		0	0	1	8	4	25-49 y	1	0	28	0	1
28/04/20	06a6c5	2	11	9	2	9	9	3	2	18/04/20	12/04/20		0	6			16	0	0	44	1	0	0	0	0	0	0	0	0	0	0	0	0	0	1		M√©xico		0	0	0	8	4	25-49 y	1	0	16	0	1
28/04/20	1b940f	1	4	5	1	5	5	30	1	08/04/20	08/04/20		0	0			20	0	0	42	1	0	0	0	0	0	0	0	0	0	1	0	0		1		M√©xico		0	1	0	7	1	25-49 y	1	0	20	0	1
28/04/20	06b2c5	1	12	15	2	15	15	25	2	10/04/20	09/04/20		0	1			19	0	1	48	1	0	0	0	0	0	0	0	0	0	0	0	0	0	1		M√©xico		0	0	1	8	3	25-49 y	1	0	19	0	1
28/04/20	1419ec	2	9	3	2	14	3	8	1	23/03/20	21/03/20		0	2			38	0	0	46	1	0	0	0	0	0	0	0	0	0	0	0	0	0	1		M√©xico		0	0	1	8	5	25-49 y	1	0	38	0	1
28/04/20	1c7138	2	12	8	2	8	8	37	2	12/04/20	09/04/20		0	3			19	0	1	42	1	0	0	1	0	0	0	0	0	0	0	0	0		1		M√©xico		1	1	1	4	3	25-49 y	1	0	19	0	1
28/04/20	1d06c4	1	4	9	2	9	9	7	2	01/04/20	26/03/20		0	6			33	0	1	47	1	0	0	1	0	0	0	1	0	0	0	0	0		1		M√©xico		0	2	1	2	1	25-49 y	1	0	33	0	1
28/04/20	177b1a	1	4	2	2	27	2	2	1	16/04/20	10/04/20		0	6			18	0	0	39	1	0	0	0	0	0	0	0	0	0	0	0	0		1		M√©xico		0	0	1	8	1	25-49 y	1	0	18	0	1
28/04/20	12e310	2	4	28	2	30	28	9	1	18/04/20	12/04/20		0	6			16	0	0	44	1	0	0	0	0	0	0	0	0	0	0	0	0		1		M√©xico		0	0	1	8	1	25-49 y	1	0	16	0	1
28/04/20	0a7c1f	2	12	9	1	9	9	6	1	25/04/20	23/04/20		0	2			5	0	0	42	1	0	0	0	0	0	1	0	0	0	1	0	0	1	1		M√©xico		0	1	1	7	3	25-49 y	1	0	5	0	1
28/04/20	197617	1	4	5	1	5	5	18	1	31/03/20	29/03/20		0	2			30	0	0	41	1	0	0	0	0	1	0	0	0	0	0	0	0		1		M√©xico		0	1	1	8	1	25-49 y	1	0	30	0	1
28/04/20	161faf	1	12	9	1	9	9	6	1	23/04/20	15/04/20		0	8			13	0	0	44	1	0	0	0	0	0	0	0	0	0	0	0	0	1	1		M√©xico		0	0	0	8	3	25-49 y	1	0	13	0	1
28/04/20	0b77fa	2	6	16	2	16	16	52	1	23/04/20	13/04/20		0	10			15	0	0	48	1	0	0	0	0	0	0	0	0	0	0	0	0	1	1		M√©xico		0	0	1	8	2	25-49 y	1	0	15	0	1
28/04/20	08f461	1	12	25	1	25	25	6	1	28/03/20	20/03/20		0	8			39	0	0	26	1	0	0	0	0	0	0	1	0	0	1	0	0	0	1		M√©xico		0	2	0	5	3	25-49 y	1	0	39	0	1
28/04/20	06276c	2	4	9	1	9	9	2	1	17/04/20	12/04/20		0	5			16	0	0	37	1	0	0	0	0	0	0	0	0	0	0	0	0		1		M√©xico		0	0	0	8	1	25-49 y	1	0	16	0	1
28/04/20	0f560a	2	12	15	2	9	15	31	2	07/04/20	27/03/20	07/04/20	1	11	11	0	11	1	1	43	1	0	0	0	0	0	0	1	0	0	1	0	0	0	1		M√©xico		0	2	0	5	3	25-49 y	1	1	11	0	1
28/04/20	07baf8	1	12	9	2	9	9	7	2	21/04/20	07/04/20		0	14			21	0	1	47	1	0	0	0	0	0	0	1	0	0	1	0	0	1	1		M√©xico		0	2	0	5	3	25-49 y	1	0	21	0	1
28/04/20	14afe0	1	12	21	1	21	21	114	2	23/04/20	20/04/20		0	3			8	0	1	36	1	0	0	1	0	0	0	1	0	0	1	0	0	0	1		M√©xico		0	3	0	1	3	25-49 y	1	0	8	0	1
28/04/20	0aa43c	1	4	5	2	5	5	30	2	19/04/20	19/04/20		0	0			9	0	0	48	1	0	0	0	0	0	0	0	0	0	0	0	0		1		M√©xico		0	0	1	8	1	25-49 y	1	0	9	0	1
28/04/20	0cbab3	1	4	3	2	15	3	8	1	02/04/20	31/03/20		0	2			28	0	0	44	1	0	0	0	0	1	0	0	1	0	0	0	0		1		M√©xico		0	1	1	8	1	25-49 y	1	0	28	0	1
28/04/20	038d13	2	99	7	1	7	7	59	1	17/04/20	14/04/20		0	3			14	0	1	43	1	0	0	0	0	0	0	0	0	0	0	0	0		1		M√©xico		0	0	1	8		25-49 y	1	0	14	0	1
28/04/20	1814aa	2	12	2	1	7	2	4	1	10/04/20	08/04/20		0	2			20	0	0	27	1	0	0	0	0	0	0	1	0	0	0	0	0	1	1		M√©xico		0	1	0	6	3	25-49 y	1	0	20	0	1
28/04/20	10042a	1	9	9	1	9	9	7	1	11/04/20	10/04/20		0	1			18	0	0	33	1	0	0	0	0	0	0	0	0	0	1	0	0		1		M√©xico		0	1	1	7	5	25-49 y	1	0	18	0	1
28/04/20	0a97c0	2	9	15	2	15	9	4	1	10/04/20	10/04/20		0	0			18	0	0	31	1	0	0	0	0	0	0	0	0	0	0	0	0	0	1		M√©xico		0	0	1	8	5	25-49 y	1	0	18	0	1
28/04/20	1967a7	1	4	15	1	15	15	57	1	15/04/20	08/04/20		0	7			20	0	0	32	1	0	0	1	0	0	0	0	0	0	0	0	1		1		M√©xico		0	1	0	4	1	25-49 y	1	0	20	0	1
28/04/20	1d167e	1	12	16	2	16	16	52	1	17/04/20	17/04/20		0	0			11	0	0	48	1	0	0	0	0	0	0	0	0	0	0	0	0	0	1		M√©xico		0	0	1	8	3	25-49 y	1	0	11	0	1
28/04/20	153031	2	6	9	2	21	15	25	1	29/03/20	27/03/20		0	2			32	0	0	46	1	0	0	0	0	0	0	1	0	0	0	0	1	0	1		M√©xico		0	1	0	6	2	25-49 y	1	0	32	0	1
28/04/20	22256	2	12	15	2	15	15	122	2	11/04/20	08/04/20		0	3			20	0	1	45	1	0	0	0	0	0	0	0	0	0	0	0	0	1	1		M√©xico		0	0	1	8	3	25-49 y	1	0	20	0	1
28/04/20	1c6d47	2	4	12	2	12	12	1	1	15/04/20	08/04/20		0	7			20	0	0	33	1	0	0	0	0	0	0	1	0	0	1	0	0		1		M√©xico		0	2	1	5	1	25-49 y	1	0	20	0	1
28/04/20	044a6a	1	12	9	1	15	15	42	2	23/04/20	18/04/20		0	5			10	1	1	49	1	0	0	1	0	0	0	0	0	0	0	0	1	0	1		M√©xico		0	1	0	4	3	25-49 y	1	0	10	0	1
28/04/20	17f258	2	12	9	2	9	9	15	1	21/04/20	19/04/20		0	2			9	0	0	45	1	0	0	1	0	0	0	1	0	0	0	0	0	0	1		M√©xico		0	2	1	2	3	25-49 y	1	0	9	0	1
28/04/20	152920	1	6	21	2	21	21	156	2	16/04/20	11/04/20	20/04/20	1	5	9	4	9	1	1	47	1	0	0	0	0	0	0	0	0	0	0	0	0	1	1		M√©xico		0	0	0	8	2	25-49 y	1	1	9	0	1
28/04/20	0f27c8	2	12	2	2	2	2	3	1	01/04/20	01/04/20		0	0			27	0	0	32	1	0	0	0	0	1	0	0	1	0	0	0	0	0	1		M√©xico		0	1	1	8	3	25-49 y	1	0	27	0	1
28/04/20	0dfd7e	1	12	21	1	21	21	114	2	15/04/20	13/04/20		0	2			15	0	1	36	1	0	0	0	0	0	0	1	0	0	0	0	0	0	1		M√©xico		0	1	1	6	3	25-49 y	1	0	15	0	1
28/04/20	0f9295	2	12	1	2	1	1	1	1	25/03/20	16/03/20		0	9			43	0	0	27	1	0	0									0	0	0	1		M√©xico		0	0	1		3	25-49 y	1	0	43	0	1
28/04/20	16f95d	1	4	9	1	9	9	7	1	24/04/20	23/04/20		0	1			5	0	0	38	1	0	0	0	0	0	0	0	0	0	1	0	0		1		M√©xico		0	1	1	7	1	25-49 y	1	0	5	0	1
28/04/20	11d686	1	12	9	2	9	9	10	2	09/04/20	05/04/20		0	4			23	0	1	41	1	0	0	0	0	0	0	0	0	0	0	0	0		1		M√©xico		0	0	1	8	3	25-49 y	1	0	23	0	1
28/04/20	19c5d8	1	4	20	2	9	20	107	2	25/04/20	24/04/20		0	1			4	0	0	44	1	0	0	0	1	0	0	0	0	0	0	0	0		1		M√©xico		0	1	1	8	1	25-49 y	1	0	4	0	1
28/04/20	1809f8	1	4	4	2	20	30	39	1	14/04/20	11/04/20		0	3			17	0	1	44	1	0	0	0	0	0	0	0	0	0	0	0	0		1		M√©xico		0	0	1	8	1	25-49 y	1	0	17	0	1
28/04/20	10559d	1	6	9	1	9	9	5	1	13/04/20	13/04/20		0	0			15	0	0	29	1	1	0	0	0	0	0	0	0	0	1	0	0	1	1		M√©xico		0	1	1	7	2	25-49 y	1	0	15	0	1
28/04/20	1cf9f4	2	9	8	2	8	8	48	1	01/04/20	25/03/20		0	7			34	0	0	35	1	0	0	0	0	0	0	0	0	1	1	0	0	0	1		M√©xico		0	2	1	7	5	25-49 y	1	0	34	0	1
28/04/20	01a006	1	12	9	2	15	15	33	2	21/04/20	14/04/20		0	7			14	0	1	46	1	0	0	0	0	0	0	0	0	0	1	0	0	0	1		M√©xico		0	1	0	7	3	25-49 y	1	0	14	0	1
28/04/20	01d5aa	2	99	31	1	24	31	48	1	22/04/20	22/04/20		0	0			6	0	0	31	1	0	0	0	0	0	0	0	0	0	0	0	0		1		M√©xico		0	0	0	8		25-49 y	1	0	6	0	1
28/04/20	138d7b	1	4	15	2	9	15	120	2	17/04/20	17/04/20		0	0			11	0	1	38	1	0	0	0	0	0	0	0	1	0	0	1	0		1		M√©xico		0	1	0	8	1	25-49 y	1	0	11	0	1
28/04/20	0f3d8a	2	12	9	2	9	9	7	1	18/04/20	13/04/20		0	5			15	0	0	30	1	0	0	0	0	0	0	0	0	0	0	0	0	0	1		M√©xico		0	0	0	8	3	25-49 y	1	0	15	0	1
28/04/20	011bfa	2	12	28	2	28	28	9	1	09/04/20	31/03/20		0	9			28	0	0	27	1	0	0	0	0	0	0	0	0	0	1	0	0	0	1		M√©xico		0	1	1	7	3	25-49 y	1	0	28	0	1
28/04/20	18a7d3	2	12	32	1	32	32	56	1	28/03/20	21/03/20		0	7			38	0	0	39	1	0	0	0	0	0	0	0	0	0	0	0	0	1	1		M√©xico		0	0	0	8	3	25-49 y	1	0	38	0	1
28/04/20	054e5d	2	6	25	1	25	25	6	1	06/04/20	01/04/20		0	5			27	0	0	49	1	0	0	0	0	0	0	0	0	0	0	0	0	1	1		M√©xico		0	0	0	8	2	25-49 y	1	0	27	0	1
28/04/20	11bad0	1	12	19	1	19	19	39	1	21/03/20	17/03/20		0	4			42	0	0	25	1	0	0	0	0	0	0	0	0	0	0	0	1	1	1		M√©xico		0	0	0	8	3	25-49 y	1	0	42	0	1
28/04/20	12c22a	1	4	9	1	9	9	3	2	02/04/20	31/03/20	07/04/20	1	2	7	5	7	0	1	43	1	0	0	0	0	0	0	0	0	0	0	0	0		1		M√©xico		0	0	0	8	1	25-49 y	1	1	7	0	1
28/04/20	122574	1	12	19	1	19	19	26	1	12/04/20	09/04/20		0	3			19	0	0	38	1	0	0	0	0	0	0	0	0	0	0	0	0	0	1		M√©xico		0	0	1	8	3	25-49 y	1	0	19	0	1
28/04/20	0fae68	2	12	27	2	27	27	4	1	20/04/20	14/04/20		0	6			14	0	0	43	1	0	0	0	1	0	0	0	0	0	1	0	0	1	1		M√©xico		0	2	1	7	3	25-49 y	1	0	14	0	1
28/04/20	15188f	2	12	27	2	27	27	8	1	29/03/20	22/03/20		0	7			37	0	0	48	1	0	0	0	0	0	0	1	0	0	0	0	0	0	1		M√©xico		0	1	1	6	3	25-49 y	1	0	37	0	1
28/04/20	1c0307	1	4	15	1	15	15	10	1	16/04/20	11/04/20		0	5			17	0	0	29	1	0	0	0	0	0	0	0	0	0	0	0	0		1		M√©xico		0	0	1	8	1	25-49 y	1	0	17	0	1
28/04/20	05a6ce	2	12	2	1	25	2	4	1	15/04/20	09/04/20		0	6			19	0	0	41	1	0	0	1	0	0	0	0	0	0	0	0	0	1	1		M√©xico		0	1	1	4	3	25-49 y	1	0	19	0	1
28/04/20	1cf0ca	1	12	9	2	21	9	5	2	21/04/20	13/04/20		0	8			15	0	1	33	1	0	0	0	0	0	0	0	0	0	1	0	0	0	1		M√©xico		0	1	1	7	3	25-49 y	1	0	15	0	1
28/04/20	105519	1	12	7	1	27	7	65	1	20/04/20	15/04/20		0	5			13	0	0	34	1	0	0	0	0	0	0	0	0	0	0	0	0	0	1		M√©xico		0	0	1	8	3	25-49 y	1	0	13	0	1
28/04/20	17b8bf	2	4	9	2	9	15	33	2	15/04/20	15/04/20		0	0			13	0	0	48	1	0	0	0	0	0	0	0	0	0	0	0	0		1		M√©xico		0	0	1	8	1	25-49 y	1	0	13	0	1
28/04/20	0d073a	1	12	21	1	21	21	114	2	16/04/20	13/04/20		0	3			15	0	0	27	1	0	0	1	0	0	0	1	0	0	0	0	0	1	1		M√©xico		0	2	1	2	3	25-49 y	1	0	15	0	1
28/04/20	0a44f2	1	12	2	1	18	2	4	2	02/04/20	28/03/20	08/04/20	1	5	11	6	11	0	1	47	1	0	0	0	0	0	0	0	0	0	0	0	0		1		M√©xico		0	0	0	8	3	25-49 y	1	1	11	0	1
28/04/20	05a173	1	12	31	2	31	31	50	1	23/04/20	18/04/20		0	5			10	0	0	45	1	0	0	0	0	0	0	0	0	0	0	0	0	1	1		M√©xico		0	0	0	8	3	25-49 y	1	0	10	0	1
28/04/20	15a48b	1	4	9	2	9	9	8	1	17/03/20	16/03/20		0	1			43	0	0	29	1	0	0	0	0	0	0	0	0	0	0	0	1		1		M√©xico		0	0	0	8	1	25-49 y	1	0	43	0	1
28/04/20	102c42	1	4	8	1	8	8	37	2	02/04/20	26/03/20	08/04/20	1	7	13	6	13	0	1	44	1	0	0	0	0	0	0	0	0	0	1	0	0		1		M√©xico		0	1	0	7	1	25-49 y	1	1	13	0	1
28/04/20	0c8a8d	1	12	5	1	5	5	30	1	24/04/20	20/04/20		0	4			8	0	0	37	1	0	0	0	0	0	0	0	0	0	0	0	0	0	1		M√©xico		0	0	1	8	3	25-49 y	1	0	8	0	1
28/04/20	07e3c2	2	12	11	1	11	11	20	1	21/04/20	18/04/20		0	3			10	0	0	40	1	0	0	0	0	0	0	0	0	0	0	0	0		1		M√©xico		0	0	1	8	3	25-49 y	1	0	10	0	1
28/04/20	1e245b	2	12	9	1	9	13	60	1	24/04/20	20/04/20		0	4			8	0	0	32	1	0	0	0	0	0	0	1	0	0	0	0	0	1	1		M√©xico		0	1	1	6	3	25-49 y	1	0	8	0	1
28/04/20	19d38a	1	12	31	2	31	31	50	1	15/04/20	12/04/20		0	3			16	0	0	40	1	0		0	0	0	0	0	0	0	0	0	0	0	1		M√©xico		0	0	0	8	3	25-49 y	1	0	16	0	1
28/04/20	154646	1	12	27	2	27	27	4	2	29/03/20	23/03/20		0	6			36	0	1	26	1	0	0	0	0	0	0	0	0	0	0	0	0	0	1		M√©xico		0	0	1	8	3	25-49 y	1	0	36	0	1
28/04/20	03e712	2	99	5	1	5	5	17	1	21/04/20	07/04/20		0	14			21	0	0	37	1	0	0	0	0	0	0	0	0	0	0	0	1		1		M√©xico		0	0	1	8		25-49 y	1	0	21	0	1
28/04/20	14606c	1	12	9	1	9	9	14	1	18/04/20	14/04/20		0	4			14	0	0	32	1	0	0	0	0	0	0	0	1	0	0	0	0	1	1		M√©xico		0	0	1	8	3	25-49 y	1	0	14	0	1
28/04/20	02978c	1	12	12	1	12	12	1	2	24/04/20	21/04/20		0	3			7	0	0	31	1	0	0	1	0	0	0	0	0	0	1	0	0	1	1		M√©xico		0	2	1	3	3	25-49 y	1	0	7	0	1
28/04/20	1c7f31	2	12	9	2	9	9	15	1	14/04/20	12/04/20		0	2			16	0	0	37	1	0	0	0	0	0	0	0	0	0	0	0	0	0	1		M√©xico		0	0	1	8	3	25-49 y	1	0	16	0	1
28/04/20	55142	1	4	31	2	30	31	50	1	23/04/20	23/04/20		0	0			5	0	0	39	1	0	0	0	0	0	0	0	0	0	0	0	0		1		M√©xico		0	0	1	8	1	25-49 y	1	0	5	0	1
28/04/20	0b2ec2	1	6	3	1	3	3	3	1	09/04/20	01/04/20		0	8			27	0	0	49	1	0	0	0	0	0	0	1	0	0	0	0	0	0	1		M√©xico		0	1	0	6	2	25-49 y	1	0	27	0	1
28/04/20	16f8e3	2	4	15	2	15	9	5	1	23/04/20	18/04/20		0	5			10	0	0	45	1	0	0	0	0	0	0	0	0	0	0	0	0		1		M√©xico		0	0	1	8	1	25-49 y	1	0	10	0	1
28/04/20	06e874	1	4	9	2	9	9	7	2	17/04/20	04/04/20		0	13			24	0	1	36	1	0	0	0	0	0	0	0	0	0	0	0	0		1		M√©xico		0	0	0	8	1	25-49 y	1	0	24	0	1
28/04/20	15da8d	1	6	7	1	7	7	101	2	17/04/20	14/04/20	23/04/20	1	3	9	6	9	1	1	42	1	0	0	0	0	0	0	0	0	0	0	0	0	0	1		M√©xico		1	0	1	8	2	25-49 y	1	1	9	0	1
28/04/20	04bc45	2	9	9	2	9	19	26	2	08/04/20	06/04/20		0	2			22	0	1	43	1	0	0	1	0	0	0	0	0	0	1	0	0		1		M√©xico		0	2	1	3	5	25-49 y	1	0	22	0	1
28/04/20	129fad	1	4	3	2	14	3	8	1	15/04/20	09/04/20		0	6			19	0	0	33	1	0	0	0	0	0	0	0	0	0	0	0	0		1		M√©xico		0	0	1	8	1	25-49 y	1	0	19	0	1
28/04/20	1cc6e0	1	4	2	2	26	2	2	1	06/04/20	30/03/20		0	7			29	0	0	29	1	0	0	0	0	0	0	1	0	0	0	0	0		1		M√©xico		0	1	0	6	1	25-49 y	1	0	29	0	1
28/04/20	1c3082	2	12	9	2	9	9	10	1	21/04/20	17/04/20		0	4			11	0	0	29	1	0	0	0	0	0	0	0	0	0	0	0	0	1	1		M√©xico		0	0	1	8	3	25-49 y	1	0	11	0	1
28/04/20	108d2f	2	4	15	2	15	15	33	2	13/04/20	01/04/20		0	12			27	0	0	36	1	0	0	0	0	0	0	0	0	0	0	0	0		1		M√©xico		0	0	0	8	1	25-49 y	1	0	27	0	1
28/04/20	132a8c	2	4	9	1	9	9	2	1	31/03/20	29/03/20		0	2			30	0	0	38	1	0	0	0	0	0	0	0	1	0	0	0	1		1		M√©xico		0	0	0	8	1	25-49 y	1	0	30	0	1
28/04/20	1d17c7	2	4	25	1	25	25	1	1	17/04/20	09/04/20		0	8			19	0	0	45	1	0	0	1	0	0	0	1	0	0	0	0	0		1		M√©xico		0	2	0	2	1	25-49 y	1	0	19	0	1
28/04/20	0dc9ea	2	4	30	2	30	30	131	1	10/04/20	08/04/20		0	2			20	0	0	49	1	0	0	0	0	0	0	0	0	0	0	0	0		1		M√©xico		0	0	1	8	1	25-49 y	1	0	20	0	1
28/04/20	024b03	1	9	9	2	15	15	13	1	17/03/20	16/03/20		0	1			43	0	0	27	1	0	0	0	0	0	0	1	0	0	1	0	0	0	1		M√©xico		0	2	1	5	5	25-49 y	1	0	43	0	1
28/04/20	1d031e	2	9	8	2	8	8	37	2	21/04/20	20/04/20		0	1			8	0	1	46	1	0	0	0	0	0	0	0	0	0	0	0	0	0	1		M√©xico		1	0	0	8	5	25-49 y	1	0	8	0	1
28/04/20	1cf30b	2	4	15	2	10	15	60	1	21/04/20	19/04/20		0	2			9	0	0	42	1	0	0	1	0	0	0	1	0	0	0	0	0		1		M√©xico		0	2	1	2	1	25-49 y	1	0	9	0	1
28/04/20	0d6a54	2	9	14	2	14	14	120	1	30/03/20	27/03/20		0	3			32	0	0	48	1	0	0	0	0	0	0	0	0	0	0	0	0	0	1		M√©xico		0	0	1	8	5	25-49 y	1	0	32	0	1
28/04/20	99312	2	4	9	1	9	9	5	1	15/04/20	14/04/20		0	1			14	0	0	33	1	0	0	0	0	0	0	0	98	0	0	0	0		1		M√©xico		0	0	1	8	1	25-49 y	1	0	14	0	1
28/04/20	1975d7	1	12	31	2	31	31	50	1	23/04/20	19/04/20		0	4			9	0	1	31	1	0	0	0	0	0	0	0	0	0	0	0	1	1	1		M√©xico		0	0	1	8	3	25-49 y	1	0	9	0	1
28/04/20	06d45b	2	4	15	2	15	15	121	2	23/04/20	22/04/20		0	1			6	0	0	47	1	0	0	0	0	1	0	0	0	0	0	0	0		1		M√©xico		0	1	0	8	1	25-49 y	1	0	6	0	1
28/04/20	004cfa	1	9	9	1	99	9	16	1	16/03/20	16/03/20		0	0			43	0	0	30	0	0	0	1	0	0	0	1	0	0	1	0	0	1	1	0	Argentina		0	3	1	1	5	25-49 y	1	0	43	0	1
28/04/20	0be709	1	4	23	2	27	23	5	2	22/04/20	15/04/20		0	7			13	0	0	35	1	0	0	1	0	0	0	1	0	0	0	0	0		1		M√©xico		0	2	1	2	1	25-49 y	1	0	13	0	1
28/04/20	07ef1d	1	12	19	2	19	19	44	1	14/04/20	07/04/20		0	7			21	0	0	47	1	0	0	0	0	0	0	0	0	0	0	0	0	0	1		M√©xico		0	0	0	8	3	25-49 y	1	0	21	0	1
28/04/20	17b6fa	1	13	21	2	22	21	114	1	03/04/20	29/03/20		0	5			30	0	0	28	1	0	0	0	0	0	0	0	1	0	1	0	0	1	1		M√©xico		0	1	0	7	4	25-49 y	1	0	30	0	1
28/04/20	12a995	1	4	2	1	25	2	2	1	14/04/20	02/04/20		0	12			26	0	0	44	1	0	0	0	0	0	0	0	0	0	0	0	1		1		M√©xico		0	0	1	8	1	25-49 y	1	0	26	0	1
28/04/20	1.76E+07	2	4	23	1	31	23	5	1	14/04/20	13/04/20		0	1			15	0	0	36	1	0	0	0	0	1	0	0	0	0	0	0	0		1		M√©xico		0	1	1	8	1	25-49 y	1	0	15	0	1
28/04/20	07f9f3	2	11	9	2	9	9	7	2	22/04/20	19/04/20		0	3			9	0	1	30	1	0	0	0	0	0	0	0	0	0	0	0	0	0	1		M√©xico		0	0	1	8	4	25-49 y	1	0	9	0	1
28/04/20	98263	2	9	9	2	9	9	12	1	13/04/20	10/04/20		0	3			18	0	0	36	1	0	0	0	0	0	0	0	1	0	0				1		M√©xico		0	0	1	8	5	25-49 y	1	0	18	0	1
28/04/20	196e4d	1	6	9	2	9	9	10	2	14/04/20	12/04/20	19/04/20	1	2	7	5	7	1	1	48	1	0	0	0	0	0	0	0	1	0	0	0	1		1		M√©xico		1	0	0	8	2	25-49 y	1	1	7	0	1
28/04/20	03790b	1	4	3	2	25	3	8	1	07/04/20	03/04/20		0	4			25	0	0	27	1	0	0	0	0	0	0	0	0	0	0	0	0		1		M√©xico		0	0	1	8	1	25-49 y	1	0	25	0	1
28/04/20	1b1e91	2	12	15	1	15	15	106	1	19/03/20	12/03/20		0	7			47	0	0	30	1	0	0	0	0	0	0	0	0	0	1	0	0	1	1		M√©xico		0	1	1	7	3	25-49 y	1	0	47	0	1
28/04/20	04b693	2	4	30	1	30	30	45	1	17/04/20	13/04/20		0	4			15	0	0	32	1	0	0	0	0	1	0	0	0	0	0	0	0		1		M√©xico		0	1	1	8	1	25-49 y	1	0	15	0	1
28/04/20	09ce7d	2	4	9	1	9	9	10	1	16/04/20	14/04/20		0	2			14	0	0	44	1	0	0	0	0	0	0	0	0	0	0	0	0		1		M√©xico		0	0	1	8	1	25-49 y	1	0	14	0	1
28/04/20	18463b	2	11	9	1	9	15	39	2	17/04/20	10/04/20		0	7			18	0	1	41	1	0	0	0	0	1	0	0	0	0	0	0	0	0	1		M√©xico		0	1	1	8	4	25-49 y	1	0	18	0	1
28/04/20	0a41c8	1	4	5	1	5	5	18	2	09/04/20	05/04/20		0	4			23	0	1	38	1	0	0	0	0	0	0	1	0	0	1	0	0		1		M√©xico		0	2	1	5	1	25-49 y	1	0	23	0	1
28/04/20	02f557	2	12	9	2	9	9	12	1	04/04/20	30/03/20		0	5			29	0	0	41	1	0	0	1	0	0	0	1	0	0	0	0	0	0	1		M√©xico		0	2	1	2	3	25-49 y	1	0	29	0	1
28/04/20	12da6f	1	4	25	1	25	25	6	2	05/04/20	05/04/20		0	0			23	0	0	28	1	0	0	1	0	0	0	0	0	0	0	0	0		1		M√©xico		0	1	0	4	1	25-49 y	1	0	23	0	1
28/04/20	11e733	2	4	15	2	15	15	43	1	15/04/20	10/04/20		0	5			18	0	0	47	1	0	0	1	0	0	0	0	0	0	0	0	0		1		M√©xico		0	1	1	4	1	25-49 y	1	0	18	0	1
28/04/20	1c5976	2	12	2	1	2	2	4	1	08/04/20	05/04/20		0	3			23	0	0	37	1	0	0	0	0	0	0	0	1	0	0	0	0	1	1		M√©xico		0	0	1	8	3	25-49 y	1	0	23	0	1
28/04/20	0b35f7	2	11	9	1	9	9	7	1	21/04/20	21/04/20		0	0			7	0	0	46	1	0	0	0	0	0	0	1	0	0	0	0	0	1	1		M√©xico		0	1	1	6	4	25-49 y	1	0	7	0	1
28/04/20	0d4c63	1	4	9	1	9	9	14	1	20/04/20	16/04/20		0	4			12	0	0	49	1	0	0	0	0	0	0	1	0	0	0	0	0		1		M√©xico		0	1	0	6	1	25-49 y	1	0	12	0	1
28/04/20	15192d	2	12	9	1	12	9	3	1	20/04/20	06/04/20		0	14			22	0	0	47	1	0	0	0	0	0	0	1	0	0	0	0	0	0	1		M√©xico		0	1	1	6	3	25-49 y	1	0	22	0	1
28/04/20	145436	2	4	25	2	25	25	6	1	13/04/20	09/04/20		0	4			19	0	0	27	1	0	0	0	0	0	0	0	0	0	1	0	1		1		M√©xico		0	1	0	7	1	25-49 y	1	0	19	0	1
28/04/20	13a71c	2	12	2	1	7	2	4	1	14/04/20	07/04/20		0	7			21	0	0	26	1	0	0	0	0	0	0	0	0	0	0	0	0	0	1		M√©xico		0	0	1	8	3	25-49 y	1	0	21	0	1
28/04/20	0d7750	2	4	15	1	9	15	33	1	24/04/20	20/04/20		0	4			8	0	0	33	1	0	0	0	0	0	0	0	1	0	0	0	0		1		M√©xico		0	0	1	8	1	25-49 y	1	0	8	0	1
28/04/20	13d62f	1	8	13	2	13	13	76	1	21/04/20	18/04/20		0	3			10	0	0	29	1	0	0	0	0	0	0	0	0	0	1	0	0	1	1		M√©xico		0	1	1	7	4	25-49 y	1	0	10	0	1
28/04/20	1b4db8	2	12	24	2	24	24	28	1	17/03/20	16/03/20		0	1			43	0	0	45	1	0	0	0	0	0	0	0	0	0	0	0	0	0	1		M√©xico		0	0	1	8	3	25-49 y	1	0	43	0	1
28/04/20	0c515e	1	4	9	2	9	15	58	1	06/04/20	03/04/20		0	3			25	0	0	36	1	0	0	0	0	0	0	0	0	0	0	0	0		1		M√©xico		0	0	0	8	1	25-49 y	1	0	25	0	1
28/04/20	661	1	4	23	1	30	23	8	2	10/04/20	01/04/20		0	9			27	0	1	36	1	0	0	1	0	0	0	1	0	0	0	0	0		1		M√©xico		0	2	1	2	1	25-49 y	1	0	27	0	1
28/04/20	178d43	1	4	9	2	9	9	8	1	17/04/20	12/04/20		0	5			16	0	0	49	1	0	0	0	1	0	0	0	0	0	0	0	0		1		M√©xico		0	1	0	8	1	25-49 y	1	0	16	0	1
28/04/20	16c5d7	1	12	31	1	9	31	50	1	10/04/20	07/04/20		0	3			21	0	0	45	1	0	0	0	0	1	0	0	0	0	0	0	0	1	1		M√©xico		0	1	1	8	3	25-49 y	1	0	21	0	1
28/04/20	01ea15	1	4	25	2	25	25	6	1	14/04/20	07/04/20		0	7			21	0	0	29	1	0	0	0	0	0	0	0	0	0	0	0	0		1		M√©xico		0	0	0	8	1	25-49 y	1	0	21	0	1
28/04/20	0761df	2	12	9	2	15	9	6	1	20/04/20	18/04/20		0	2			10	0	0	35	1	0	0	0	0	0	0	0	0	0	0	0	0	1	1		M√©xico		0	0	1	8	3	25-49 y	1	0	10	0	1
28/04/20	007d10	2	12	31	2	31	31	50	1	22/03/20	19/03/20		0	3			40	0	0	29	1	0	0	0	0	0	0	0	0	0	0	0	0	0	1		M√©xico		0	0	1	8	3	25-49 y	1	0	40	0	1
28/04/20	1.21E+47	2	12	15	2	15	15	33	2	21/04/20	18/04/20		0	3			10	1	1	31	1	0	0	1	0	0	0	1	0	0	0	0	0	0	1		M√©xico		1	2	1	2	3	25-49 y	1	0	10	0	1
28/04/20	112c72	1	12	9	2	32	9	6	1	20/04/20	18/04/20		0	2			10	0	0	38	1	0	0	0	0	0	0	1	0	0	0	0	0	1	1		M√©xico		0	1	0	6	3	25-49 y	1	0	10	0	1
28/04/20	183c5e	1	12	9	1	9	9	16	1	12/03/20	10/03/20		0	2			49	0	0	44	1	0	0	0	0	0	0	0	0	0	0	0	0	1	1		M√©xico		0	0	1	8	3	25-49 y	1	0	49	0	1
28/04/20	0b6b3f	1	12	9	1	9	15	81	2	20/04/20	13/04/20		0	7			15	1	1	39	1	0	0	1	0	0	0	0	1	0	1	0	0	0	1		M√©xico		1	2	1	3	3	25-49 y	1	0	15	0	1
28/04/20	0f9829	2	4	2	1	2	2	1	1	14/04/20	01/04/20		0	13			27	0	0	37	1	0	0	1	0	0	0	0	0	0	1	0	0		1		M√©xico		0	2	1	3	1	25-49 y	1	0	27	0	1
28/04/20	0547c1	1	12	2	1	25	2	1	1	21/04/20	17/04/20		0	4			11	0	0	43	1	0	0	0	0	0	0	0	0	0	0	0	0	0	1		M√©xico		0	0	1	8	3	25-49 y	1	0	11	0	1
28/04/20	0c80f7	2	12	16	1	16	16	53	1	13/04/20	07/04/20		0	6			21	0	0	42	1	0	0	0	0	0	0	0	0	0	0	0	1	1	1		M√©xico		0	0	1	8	3	25-49 y	1	0	21	0	1
28/04/20	143848	1	4	5	2	5	5	18	1	27/03/20	22/03/20		0	5			37	0	0	35	1	0	0	0	0	0	0	0	0	0	0	0	0		1		M√©xico		0	0	1	8	1	25-49 y	1	0	37	0	1
28/04/20	0a2f9a	1	4	7	2	7	7	89	1	20/04/20	15/04/20		0	5			13	0	0	34	1	0	0	0	0	0	0	0	0	0	0	0	0		1		M√©xico		0	0	1	8	1	25-49 y	1	0	13	0	1
28/04/20	159eaf	2	4	12	1	12	12	29	1	22/04/20	18/04/20		0	4			10	0	0	41	1	0	0	0	0	0	0	0	0	0	1	0	0		1		M√©xico		0	1	1	7	1	25-49 y	1	0	10	0	1
28/04/20	05b371	1	12	9	2	9	9	15	1	20/04/20	17/04/20		0	3			11	0	0	34	1	0	0	0	0	0	0	0	0	0	0	0	0	1	1		M√©xico		0	0	1	8	3	25-49 y	1	0	11	0	1
28/04/20	0b85a1	1	6	3	1	3	3	3	1	24/04/20	18/04/20		0	6			10	0	1	42	1	0	0	1	0	0	0	0	0	0	0	0	0	0	1		M√©xico		0	1	0	4	2	25-49 y	1	0	10	0	1
28/04/20	0a5f2d	1	12	15	1	15	9	5	2	13/04/20	11/04/20		0	2			17	0	1	42	1	0	0	0	0	0	0	0	0	0	0	1	0	0	1		M√©xico		0	1	0	8	3	25-49 y	1	0	17	0	1
28/04/20	124268	1	12	9	2	15	15	62	1	21/04/20	16/04/20		0	5			12	0	0	44	1	0	0	1	0	0	0	0	0	0	0	0	0	1	1		M√©xico		0	1	0	4	3	25-49 y	1	0	12	0	1
28/04/20	0b60ee	1	4	9	2	9	15	20	2	20/04/20	11/04/20	21/04/20	1	9	10	1	10	0	0	39	1	0	0	1	0	0	0	1	0	0	1	0	1		1		M√©xico		0	3	0	1	1	25-49 y	1	1	10	0	1
28/04/20	1a963b	2	12	1	1	1	1	1	1	20/03/20	18/03/20		0	2			41	0	0	41	1	0	0									0	1	0	1		M√©xico		0	0	1		3	25-49 y	1	0	41	0	1
28/04/20	0273d8	2	4	2	2	2	2	2	1	27/03/20	24/03/20		0	3			35	0	0	31	1	0	0	0	0	0	0	0	0	0	0	0	0		1		M√©xico		0	0	1	8	1	25-49 y	1	0	35	0	1
28/04/20	1.19E+92	1	4	9	1	9	9	6	1	17/04/20	12/04/20		0	5			16	0	0	31	1	0	0	0	0	0	0	0	0	0	0	0	1		1		M√©xico		0	0	1	8	1	25-49 y	1	0	16	0	1
28/04/20	0a238b	1	4	27	2	27	27	2	1	19/04/20	16/04/20		0	3			12	0	0	41	1	0	0	0	0	0	0	1	0	0	0	0	0		1		M√©xico		0	1	0	6	1	25-49 y	1	0	12	0	1
28/04/20	1a2ccb	1	12	9	2	9	9	7	1	20/04/20	13/04/20		0	7			15	0	0	42	1	0	0	0	0	0	0	0	0	0	0	0	0	0	1		M√©xico		0	0	0	8	3	25-49 y	1	0	15	0	1
28/04/20	19eeb2	1	4	2	1	8	2	2	2	06/04/20	06/04/20		0	0			22	0	1	40	1	0	0	0	0	0	0	0	0	0	0	0	0		1		M√©xico		0	0	1	8	1	25-49 y	1	0	22	0	1
28/04/20	13182a	2	12	27	2	27	27	9	1	03/04/20	22/03/20		0	12			37	0	0	35	1	0	0	0	0	0	0	0	0	0	1	0	0	1	1		M√©xico		0	1	1	7	3	25-49 y	1	0	37	0	1
28/04/20	05ce0f	2	12	4	2	21	21	114	1	11/04/20	06/04/20		0	5			22	0	0	39	1	0	0	0	0	0	0	1	0	0	0	0	0	1	1		M√©xico		0	1	0	6	3	25-49 y	1	0	22	0	1
28/04/20	0ea60a	1	12	9	1	15	9	3	2	17/04/20	13/04/20		0	4			15	0	1	38	1	0	0	0	0	0	0	0	0	0	0	0	0	0	1		M√©xico		0	0	1	8	3	25-49 y	1	0	15	0	1
28/04/20	095b5b	2	12	9	1	9	9	16	1	23/04/20	19/04/20		0	4			9	0	0	44	1	0	0	0	0	0	0	0	0	0	0	0	0	1	1		M√©xico		0	0	1	8	3	25-49 y	1	0	9	0	1
28/04/20	03eccd	2	4	28	2	28	28	27	2	20/04/20	13/04/20		0	7			15	0	1	34	1	0	0	1	0	0	0	0	0	0	1	0	0		1		M√©xico		0	2	1	3	1	25-49 y	1	0	15	0	1
28/04/20	11be34	1	4	3	2	3	3	3	1	21/04/20	15/04/20		0	6			13	0	0	28	1	0	0	0	0	0	0	1	0	0	0	0	0		1		M√©xico		0	1	1	6	1	25-49 y	1	0	13	0	1
28/04/20	00f7f9	1	12	15	2	15	15	87	2	16/04/20	13/04/20		0	3			15	0	0	45	1	0	0	0	0	0	0	0	0	0	0	0	1	0	1		M√©xico		0	0	1	8	3	25-49 y	1	0	15	0	1
28/04/20	0dabf1	2	3	25	1	25	25	6	2	18/04/20	14/04/20		0	4			14	0	1	44	1	0	0	0	0	0	0	1	0	0	1	0	0	0	1		M√©xico		0	2	0	5	4	25-49 y	1	0	14	0	1
28/04/20	1b4d1c	2	12	9	2	12	15	57	2	21/04/20	10/04/20		0	11			18	0	0	36	1	0	0	0	0	0	0	0	0	0	1	0	0	0	1		M√©xico		0	1	1	7	3	25-49 y	1	0	18	0	1
28/04/20	1bea4a	2	12	9	2	9	9	13	1	23/04/20	23/04/20		0	0			5	0	0	28	1	0	0	0	0	0	0	0	0	0	0	0	0	1	1		M√©xico		0	0	1	8	3	25-49 y	1	0	5	0	1
28/04/20	1c92a9	1	12	5	1	5	5	18	1	21/04/20	21/04/20		0	0			7	0	0	37	1	0	0	0	0	0	0	0	0	0	0	0	0	1	1		M√©xico		0	0	1	8	3	25-49 y	1	0	7	0	1
28/04/20	18c9e7	2	12	2	2	12	2	4	2	03/04/20	02/04/20		0	1			26	0	0	40	1	0	0	1	0	0	0	0	0	0	0	0	0	1	1		M√©xico		0	1	1	4	3	25-49 y	1	0	26	0	1
28/04/20	1598bb	1	12	2	2	14	2	4	2	06/04/20	04/04/20	19/04/20	1	2	15	13	15	0	1	46	1	0	0	0	1	0	0	0	0	0	0	0	0		1		M√©xico		0	1	0	8	3	25-49 y	1	1	15	0	1
28/04/20	05c655	1	4	2	1	5	2	4	1	15/04/20	14/04/20		0	1			14	0	0	43	1	0	0	0	0	0	1	0	1	0	1	0	0		1		M√©xico		0	1	0	7	1	25-49 y	1	0	14	0	1
28/04/20	127ca4	1	6	9	1	9	9	5	2	08/04/20	08/04/20		0	0			20	0	1	41	1	0	0	0	0	0	0	0	0	0	1	1	0	0	1		M√©xico		0	2	0	7	2	25-49 y	1	0	20	0	1
28/04/20	10fb41	2	12	21	1	21	21	155	1	18/04/20	13/04/20		0	5			15	0	0	45	1	0	0	0	0	0	0	0	0	0	0		0	1	1		M√©xico		0	0	0	8	3	25-49 y	1	0	15	0	1
28/04/20	2.00E+240	2	11	9	1	9	9	12	1	21/04/20	18/04/20		0	3			10	0	0	40	1	0	0	0	0	0	0	0	1	0	0	0	0	0	1		M√©xico		0	0	0	8	4	25-49 y	1	0	10	0	1
28/04/20	03689d	1	12	9	1	9	9	6	2	18/04/20	04/04/20		0	14			24	0	1	39	1	0	0	0	0	0	0	1	0	0	0	0	0	0	1		M√©xico		0	1	0	6	3	25-49 y	1	0	24	0	1
28/04/20	07bdd1	2	4	1	2	1	1	1	1	17/04/20	16/04/20		0	1			12	0	0	33	1	0	0	0	0	0	0	0	0	0	0	0	0		1		M√©xico		0	0	0	8	1	25-49 y	1	0	12	0	1
28/04/20	025b34	1	12	25	1	25	25	6	1	24/03/20	17/03/20		0	7			42	0	0	31	1	0	0	0	0	0	0	1	0	0	0	0	0	1	1		M√©xico		0	1	1	6	3	25-49 y	1	0	42	0	1
28/04/20	16bf19	2	12	9	2	20	9	12	1	12/04/20	01/04/20		0	11			27	0	1	39	1	0	0	0	0	0	0	0	0	0	0	0	1	0	1		M√©xico		0	0	1	8	3	25-49 y	1	0	27	0	1
28/04/20	0ed1a6	2	11	9	2	30	30	193	2	16/04/20	13/04/20		0	3			15	0	1	45	1	0	0	0	0	0	0	0	0	0	0	0	0	0	1		M√©xico		0	0	1	8	4	25-49 y	1	0	15	0	1
28/04/20	09a629	1	4	2	2	2	2	4	2	01/04/20	01/04/20		0	0			27	0	0	41	1	0	0	0	0	0	0	0	0	0	1	0	0		1		M√©xico		0	1	0	7	1	25-49 y	1	0	27	0	1
28/04/20	0e38ef	1	12	23	2	12	23	5	2	15/04/20	10/04/20		0	5			18	0	0	48	1	0	0	0	0	0	0	0	0	0	0	0	0	0	1		M√©xico		1	0	1	8	3	25-49 y	1	0	18	0	1
28/04/20	0c7dea	2	4	9	1	9	9	8	2	02/04/20	02/04/20	10/04/20	1	0	8	8	8	0	1	46	1	0	0	0	0	0	0	0	0	0	0	0	0		1		M√©xico		0	0	1	8	1	25-49 y	1	1	8	0	1
28/04/20	13a2f7	2	9	25	2	25	25	12	1	23/03/20	16/03/20		0	7			43	0	0	48	1	0	0	0	0	0	0	0	0	0	0	0	0	1	1		M√©xico		0	0	1	8	5	25-49 y	1	0	43	0	1
28/04/20	055cb4	1	13	21	2	28	21	114	1	28/03/20	20/03/20		0	8			39	0	0	28	1	0	0	0	0	0	0	0	0	0	0	0	0	1	1		M√©xico		0	0	1	8	4	25-49 y	1	0	39	0	1
28/04/20	05d76c	2	12	9	2	9	9	10	1	15/04/20	10/04/20		0	5			18	0	0	32	1	0	0	0	0	0	0	1	0	0	1	0	0	0	1		M√©xico		0	2	1	5	3	25-49 y	1	0	18	0	1
28/04/20	055ead	2	12	9	1	9	9	3	1	13/04/20	31/03/20		0	13			28	0	0	34	1	0	0	0	1	0	0	1	0	0	0	0	0	1	1		M√©xico		0	2	0	6	3	25-49 y	1	0	28	0	1
28/04/20	58359	1	4	22	2	9	22	14	1	17/03/20	16/03/20		0	1			43	0	0	30	1	0	0	0	0	0	0	0	0	0	0	0	0		1		M√©xico		0	0	1	8	1	25-49 y	1	0	43	0	1
28/04/20	07ccbf	1	4	9	2	15	15	29	2	14/04/20	14/04/20		0	0			14	0	1	26	1	0	0	0	0	0	0	0	0	0	0	0	0		1		M√©xico		0	0	1	8	1	25-49 y	1	0	14	0	1
28/04/20	0d03e9	1	4	23	1	30	23	8	2	01/04/20	29/03/20		0	3			30	0	1	30	1	0	0	0	0	0	0	0	0	0	0	0	0		1		M√©xico		0	0	0	8	1	25-49 y	1	0	30	0	1
28/04/20	10a736	1	4	8	1	8	8	19	1	24/04/20	21/04/20		0	3			7	0	0	33	1	0	0	0	0	0	0	0	0	0	0	0	0		1		M√©xico		0	0	0	8	1	25-49 y	1	0	7	0	1
28/04/20	16a0d4	1	6	8	1	5	8	37	1	06/04/20	29/03/20		0	8			30	0	0	43	1	0	0	1	0	0	0	0	0	0	1	0	0	1	1		M√©xico		0	2	0	3	2	25-49 y	1	0	30	0	1
28/04/20	0d00a5	1	4	25	1	25	25	6	1	10/04/20	07/04/20		0	3			21	0	0	46	1	0	0	0	0	0	0	1	0	0	0	0	0		1		M√©xico		0	1	1	6	1	25-49 y	1	0	21	0	1
28/04/20	08aea1	2	12	27	1	9	27	4	1	12/04/20	08/04/20		0	4			20	0	0	48	1	0	0	1	0	0	0	0	0	0	0	0	0	0	1		M√©xico		0	1	0	4	3	25-49 y	1	0	20	0	1
28/04/20	18758f	1	4	9	2	27	9	15	1	15/04/20	04/04/20		0	11			24	0	0	26	1	0	0	0	0	0	0	0	0	0	0	0	1		1		M√©xico		0	0	1	8	1	25-49 y	1	0	24	0	1
28/04/20	62152	2	4	30	2	30	30	193	1	23/04/20	19/04/20		0	4			9	0	0	36	1	0	0	0	0	0	0	0	0	0	0	0	0		1		M√©xico		0	0	0	8	1	25-49 y	1	0	9	0	1
28/04/20	0574c4	1	12	2	2	11	2	4	2	09/04/20	02/04/20	14/04/20	1	7	12	5	12	0	1	47	1	0	0									0	0		1		M√©xico		0	0	1		3	25-49 y	1	1	12	0	1
28/04/20	13e6af	1	12	9	2	9	9	7	2	04/04/20	22/03/20		0	13			37	1	1	30	1	0	0	0	0	0	0	0	0	0	0	0	0	1	1		M√©xico		0	0	0	8	3	25-49 y	1	0	37	0	1
28/04/20	095b6f	2	12	17	2	17	17	6	1	25/04/20	21/04/20		0	4			7	0	0	43	1	0		0	0	0	0	0	0	0	0	0	1	1	1		M√©xico		0	0	1	8	3	25-49 y	1	0	7	0	1
28/04/20	0b8472	1	12	17	2	17	17	6	2	22/04/20	18/04/20		0	4			10	0	1	49	1	0		0	0	0	0	0	0	0	0	0	0	1	1		M√©xico		0	0	0	8	3	25-49 y	1	0	10	0	1
28/04/20	0af571	2	4	14	1	14	14	63	1	23/04/20	21/04/20		0	2			7	0	0	46	1	0	0	0	0	0	0	1	0	0	0	0	0		1		M√©xico		0	1	1	6	1	25-49 y	1	0	7	0	1
28/04/20	09cb5b	2	4	9	2	15	15	39	2	24/04/20	24/04/20		0	0			4	0	1	44	1	0	0	0	0	0	0	0	0	0	0	0	0		1		M√©xico		0	0	0	8	1	25-49 y	1	0	4	0	1
28/04/20	179d6b	2	4	15	1	9	15	60	1	21/04/20	19/04/20		0	2			9	0	0	27	1	0	0	0	0	0	0	0	0	0	0	0	0		1		M√©xico		0	0	1	8	1	25-49 y	1	0	9	0	1
28/04/20	16c2d2	1	12	9	1	15	15	58	1	22/04/20	22/04/20		0	0			6	0	0	36	1	0	0	0	0	1	0	0	0	0	0	0	0	0	1		M√©xico		0	1	1	8	3	25-49 y	1	0	6	0	1
28/04/20	00b1d8	1	12	31	2	31	31	55	1	23/04/20	21/04/20		0	2			7	0	0	28	1	0	1	0	0	0	0	0	1	0	0	0	0	1	1		M√©xico		0	0	1	8	3	25-49 y	1	0	7	0	1
28/04/20	08f292	1	12	13	2	13	13	23	2	10/04/20	06/04/20		0	4			22	0	1	35	1	0	0	0	0	0	0	0	0	0	0	0	1	0	1		M√©xico		0	0	1	8	3	25-49 y	1	0	22	0	1
28/04/20	19e562	2	12	25	2	25	25	13	1	23/04/20	17/04/20		0	6			11	0	0	40	1	0	0	0	0	0	0	0	0	0	0	0	0	1	1		M√©xico		0	0	1	8	3	25-49 y	1	0	11	0	1
28/04/20	198f2a	2	4	9	2	9	15	120	1	21/04/20	19/04/20		0	2			9	0	0	47	1	0	0	0	0	0	0	0	0	0	1	0	0		1		M√©xico		0	1	0	7	1	25-49 y	1	0	9	0	1
28/04/20	1b5c2d	1	8	27	2	28	27	4	1	20/04/20	18/04/20		0	2			10	0	0	40	1	0	0	0	0	0	0	0	0	0	0	0	0	1	1		M√©xico		0	0	0	8	4	25-49 y	1	0	10	0	1
28/04/20	126898	2	12	9	2	15	15	57	1	14/04/20	10/04/20		0	4			18	0	0	34	1	0	0	0	0	0	0	0	0	0	1	0	0	1	1		M√©xico		0	1	1	7	3	25-49 y	1	0	18	0	1
28/04/20	0534f5	1	99	30	2	9	30	124	1	21/04/20	20/04/20		0	1			8	0	0	28	1	0	0	1	0	0	0	0	0	0	0	0	0		1		M√©xico		0	1	0	4		25-49 y	1	0	8	0	1
28/04/20	1195a0	2	4	9	1	9	9	14	1	23/03/20	15/03/20		0	8			44	0	0	36	1	0	0	0	0	0	0	0	0	0	1	0	0		1		M√©xico		0	1	1	7	1	25-49 y	1	0	44	0	1
28/04/20	08bcd5	2	12	9	2	9	9	16	1	22/04/20	18/04/20		0	4			10	0	0	37	1	0	0	0	0	0	0	0	0	0	0	0	0	1	1		M√©xico		0	0	0	8	3	25-49 y	1	0	10	0	1
28/04/20	19dae8	2	12	9	2	20	9	11	2	23/04/20	17/04/20		0	6			11	0	1	47	1	0		0	0	0	0	0	0	0	1	0	0	0	1		M√©xico		0	1	1	7	3	25-49 y	1	0	11	0	1
28/04/20	06e6f5	1	12	9	2	9	9	3	1	17/04/20	03/04/20	23/04/20	1	14	20	6	20	0	1	49	1	0	0	0	1	0	0	0	0	0	0	0	0	1	1		M√©xico		0	1	1	8	3	25-49 y	1	1	20	0	1
28/04/20	04bde6	1	4	14	2	14	14	67	2	19/04/20	12/04/20		0	7			16	0	1	33	1	0	0	0	0	0	0	0	0	0	0	0	0		1		M√©xico		0	0	1	8	1	25-49 y	1	0	16	0	1
28/04/20	1b9f37	1	12	22	1	22	22	14	1	13/04/20	10/04/20		0	3			18	0	0	34	1	0	0	0	0	0	0	0	0	0	0	0	0	1	1		M√©xico		0	0	0	8	3	25-49 y	1	0	18	0	1
28/04/20	15b597	2	12	9	2	9	9	15	1	09/04/20	01/04/20		0	8			27	0	0	38	1	0	0	0	0	0	0	1	0	0	0	0	0	0	1		M√©xico		0	1	1	6	3	25-49 y	1	0	27	0	1
28/04/20	0dac96	1	6	32	1	14	32	57	1	20/04/20	16/04/20		0	4			12	0	0	47	1	0	0	1	1	0	0	1	0	0	0	0	0	0	1		M√©xico		0	3	1	2	2	25-49 y	1	0	12	0	1
28/04/20	008c1e	1	4	15	2	15	15	109	1	08/04/20	01/04/20		0	7			27	0	0	35	1	0	0	0	0	0	0	0	0	0	1	0	0		1		M√©xico		0	1	1	7	1	25-49 y	1	0	27	0	1
28/04/20	1e6198	1	12	9	2	9	9	13	1	20/04/20	17/04/20		0	3			11	0	0	25	1	0	0	0	0	0	0	0	0	0	0	0	1	0	1		M√©xico		0	0	1	8	3	25-49 y	1	0	11	0	1
28/04/20	6893	2	99	31	2	31	31	33	1	21/04/20	18/04/20		0	3			10	0	0	48	1	0	0	0	0	0	0	0	0	0	0	0	0		1		M√©xico		0	0	1	8		25-49 y	1	0	10	0	1
28/04/20	17142f	1	12	31	2	31	31	50	1	13/04/20	11/04/20		0	2			17	0	0	42	1	0	0	0	0	0	0	0	0	0	0	0	0	1	1		M√©xico		0	0	1	8	3	25-49 y	1	0	17	0	1
28/04/20	1a23ef	2	12	2	1	2	2	2	1	13/04/20	10/04/20		0	3			18	0	0	34	1	0	0	0	0	0	0	0	0	0		0	0	1	1		M√©xico		0	0	1	8	3	25-49 y	1	0	18	0	1
28/04/20	04a079	1	4	9	2	9	9	7	2	21/04/20	21/04/20		0	0			7	0	0	49	1	0	0	0	0	0	0	0	0	0	1	0	0		1		M√©xico		0	1	0	7	1	25-49 y	1	0	7	0	1
28/04/20	067a81	2	4	2	1	12	2	4	2	08/04/20	08/04/20		0	0			20	0	0	44	1	0	0	0	0	0	0	0	0	0	0	0	0		1		M√©xico		0	0	0	8	1	25-49 y	1	0	20	0	1
28/04/20	0a6921	1	9	9	2	9	9	16	1	18/03/20	15/03/20		0	3			44	0	0	49	1	0	0	0	1	0	0	1	0	0	0	0	0	1	1		M√©xico		0	2	1	6	5	25-49 y	1	0	44	0	1
28/04/20	1284c5	1	12	23	2	27	23	8	2	24/04/20	20/04/20		0	4			8	0	1	25	1	0	0	1	0	0	0	1	0	0	1	0	0	0	1		M√©xico		0	3	0	1	3	25-49 y	1	0	8	0	1
28/04/20	1ae582	1	12	9	2	9	9	3	2	24/04/20	17/04/20		0	7			11	0	1	44	1	0	0	1	0	1	0	1	1	0		0	0	1	1		M√©xico		0	3	1	2	3	25-49 y	1	0	11	0	1
28/04/20	15c935	1	4	21	2	21	21	140	1	17/04/20	13/04/20		0	4			15	0	0	27	1	0	0	0	0	0	0	0	0	0	0	0	0		1		M√©xico		0	0	0	8	1	25-49 y	1	0	15	0	1
28/04/20	60304	1	6	9	2	9	9	7	1	21/04/20	20/04/20		0	1			8	0	0	25	1	0	0	0	0	0	0	0	0	0	0	0	0	1	1		M√©xico		0	0	1	8	2	25-49 y	1	0	8	0	1
28/04/20	0161fc	2	4	2	1	21	2	4	2	07/04/20	06/04/20		0	1			22	0	0	34	1	0	0	0	0	0	0	0	0	0	0	0	0		1		M√©xico		0	0	0	8	1	25-49 y	1	0	22	0	1
28/04/20	55562	1	4	15	2	20	9	2	1	08/04/20	03/04/20		0	5			25	0	0	38	1	0	0	0	0	0	0	1	0	0	0	0	1		1		M√©xico		0	1	0	6	1	25-49 y	1	0	25	0	1
28/04/20	105b61	2	4	15	2	15	15	9	1	20/04/20	20/04/20		0	0			8	0	0	37	1	0	0	0	0	0	0	0	0	0	0	0	0		1		M√©xico		0	0	0	8	1	25-49 y	1	0	8	0	1
28/04/20	0bf74f	1	12	19	2	19	19	39	1	06/04/20	01/04/20		0	5			27	0	0	32	1	0	0	1	0	0	0	0	0	0	0	0	0	0	1		M√©xico		0	1	1	4	3	25-49 y	1	0	27	0	1
28/04/20	0f13cc	2	4	9	1	9	9	10	1	17/04/20	15/04/20		0	2			13	0	0	45	1	0	0	0	0	0	0	0	0	0	0	0	0		1		M√©xico		0	0	0	8	1	25-49 y	1	0	13	0	1
28/04/20	0eed1f	1	12	2	2	2	2	2	1	16/04/20	10/04/20		0	6			18	0	0	33	1	0	0	0	0	0	0	0	0	0	0	0	0	1	1		M√©xico		0	0	0	8	3	25-49 y	1	0	18	0	1
28/04/20	1d068d	2	4	17	2	8	17	30	1	20/04/20	17/04/20		0	3			11	0	0	49	1	0	0	0	0	0	0	0	0	0	0	0	0		1		M√©xico		0	0	1	8	1	25-49 y	1	0	11	0	1
28/04/20	0107da	2	12	9	2	9	9	11	2	21/04/20	16/04/20		0	5			12	0	1	46	1	0	0	0	0	0	0	1	0	0	1	0	0	0	1		M√©xico		0	2	1	5	3	25-49 y	1	0	12	0	1
28/04/20	1c8788	1	6	12	2	12	12	1	1	23/04/20	19/04/20		0	4			9	0	0	48	1	0	0	0	0	0	0	0	0	0	1	0	0	1	1		M√©xico		0	1	1	7	2	25-49 y	1	0	9	0	1
28/04/20	113e7c	2	3	27	2	27	27	4	2	04/04/20	04/04/20		0	0			24	0	1	40	1	0	0	0	0	0	0	1	0	0	0	0	0	0	1		M√©xico		0	1	0	6	4	25-49 y	1	0	24	0	1
28/04/20	0dfd14	1	12	5	1	5	5	27	1	12/04/20	10/04/20		0	2			18	0	0	40	1	0	0	0	0	0	0	0	0	0	0	0	0		1		M√©xico		0	0	0	8	3	25-49 y	1	0	18	0	1
28/04/20	0f4584	1	4	23	2	23	23	5	1	20/04/20	17/04/20		0	3			11	0	0	36	1	0	0	0	0	0	0	1	0	0	1	0	1		1		M√©xico		0	2	1	5	1	25-49 y	1	0	11	0	1
28/04/20	147866	2	4	27	2	27	27	8	1	17/04/20	12/04/20		0	5			16	0	0	41	1	0	0	0	0	0	0	0	0	0	0	0	0		1		M√©xico		0	0	0	8	1	25-49 y	1	0	16	0	1
28/04/20	1b0605	2	4	9	2	9	9	3	1	16/04/20	13/04/20		0	3			15	0	0	41	1	0	0	0	0	0	0	0	0	0	0	0	0		1		M√©xico		0	0	1	8	1	25-49 y	1	0	15	0	1
28/04/20	0e09c1	2	4	9	2	9	9	5	2	30/03/20	30/03/20		0	0			29	0	0	39	1	0	0	0	0	0	0	0	0	0	0	0	0		1		M√©xico		0	0	0	8	1	25-49 y	1	0	29	0	1
28/04/20	80021	2	12	2	1	2	2	2	1	20/04/20	13/04/20		0	7			15	0	0	44	1	0	0	0	0	0	0	0	0	0	0	0	0	1	1		M√©xico		0	0	1	8	3	25-49 y	1	0	15	0	1
28/04/20	62975	1	6	7	1	7	7	101	1	15/04/20	13/04/20		0	2			15	0	0	48	1	0	0	0	0	0	0	0	0	0	0	0	0	1	1		M√©xico		0	0	1	8	2	25-49 y	1	0	15	0	1
28/04/20	00bda7	2	12	9	2	9	9	3	1	15/04/20	08/04/20		0	7			20	0	0	43	1	0	0	0	0	0	0	0	0	0	1	0	0	0	1		M√©xico		0	1	1	7	3	25-49 y	1	0	20	0	1
28/04/20	137ec6	2	12	15	2	9	9	7	1	19/04/20	16/04/20		0	3			12	0	1	29	1	0	0	0	0	0	0	0	0	0	0	0	0	1	1		M√©xico		0	0	0	8	3	25-49 y	1	0	12	0	1
28/04/20	1739dc	2	4	9	2	15	15	23	2	13/04/20	06/04/20		0	7			22	0	1	43	1	0	0	0	0	0	0	0	0	0	0	0	0		1		M√©xico		0	0	1	8	1	25-49 y	1	0	22	0	1
28/04/20	0cb714	2	4	30	2	15	30	28	1	17/04/20	13/04/20		0	4			15	0	0	30	1	0	0	0	0	0	0	0	0	0	0	0	0		1		M√©xico		0	0	1	8	1	25-49 y	1	0	15	0	1
28/04/20	106117	2	12	9	1	9	9	6	1	20/04/20	18/04/20		0	2			10	0	0	37	1	0	0	0	0	1	0	0	0	0	0	0	0	1	1		M√©xico		0	1	1	8	3	25-49 y	1	0	10	0	1
28/04/20	1ba5f0	2	12	21	2	21	21	4	1	20/04/20	15/04/20		0	5			13	0	0	31	1	0	0	0	0	0	0	0	0	0	0	0	0	0	1		M√©xico		0	0	1	8	3	25-49 y	1	0	13	0	1
28/04/20	08302a	2	9	6	2	99	6	2	1	16/03/20	15/03/20		0	1			44	0	0	47	0	0	0	0	0	0	0	0	0	0	0	0	0	0	1	1	Alemania	Alemania	0	0	1	8	5	25-49 y	1	0	44	0	1
28/04/20	1a4976	2	4	15	1	15	15	104	1	07/04/20	04/04/20		0	3			24	0	0	40	1	0	0	0	0	0	0	0	0	0	0	0	0		1		M√©xico		0	0	0	8	1	25-49 y	1	0	24	0	1
28/04/20	0512a3	1	4	9	2	9	9	15	2	10/04/20	03/04/20	17/04/20	1	7	14	7	14	0	0	49	1	0	0	0	0	0	1	0	1	0	0	0	0		1		M√©xico		0	0	0	8	1	25-49 y	1	1	14	0	1
28/04/20	0527c4	1	12	7	1	27	7	92	1	23/04/20	20/04/20		0	3			8	0	0	39	1	0	0	0	0	0	0	0	0	0	0	0	0	0	1		M√©xico		0	0	0	8	3	25-49 y	1	0	8	0	1
28/04/20	16c8f5	1	4	23	1	31	23	8	2	20/04/20	12/04/20	25/04/20	1	8	13	5	13	0	1	43	1	0	0	0	0	0	0	0	1	0	1	0	1		1		M√©xico		0	1	0	7	1	25-49 y	1	1	13	0	1
28/04/20	12a1d8	1	12	2	2	2	2	4	2	17/04/20	10/04/20		0	7			18	0	1	44	1	0	0	0	0	0	0	0	0	0	0	0	0		1		M√©xico		0	0	0	8	3	25-49 y	1	0	18	0	1
28/04/20	02de72	2	4	1	2	1	1	1	1	21/04/20	18/04/20		0	3			10	0	0	38	1	0	0	0	0	0	0	1	0	0	0	0	0		1		M√©xico		0	1	0	6	1	25-49 y	1	0	10	0	1
28/04/20	03d73a	1	4	15	2	15	15	109	2	16/04/20	06/04/20		0	10			22	0	0	47	1	0	0	0	0	0	0	0	0	0	0	0	0		1		M√©xico		0	0	1	8	1	25-49 y	1	0	22	0	1
28/04/20	12e22c	2	9	9	2	9	9	7	2	10/04/20	08/04/20		0	2			20	1	1	42	1	0	0	0	0	0	0	0	0	0	1	0	0		1		M√©xico		1	1	1	7	5	25-49 y	1	0	20	0	1
28/04/20	035f9e	2	4	2	2	9	2	4	2	01/04/20	01/04/20		0	0			27	0	1	48	1	0	0									0	0		1		M√©xico		0	0	1		1	25-49 y	1	0	27	0	1
28/04/20	1d39c2	2	99	21	2	9	21	47	1	17/04/20	16/04/20		0	1			12	0	0	30	1	0	0	0	0	0	0	0	0	0	0	0	0		1		M√©xico		0	0	1	8		25-49 y	1	0	12	0	1
28/04/20	0f40ac	2	12	25	2	25	25	12	2	19/04/20	19/04/20		0	0			9	0	1	44	1	0	0	1	0	0	0	0	0	0	0	0	0	0	1		M√©xico		0	1	1	4	3	25-49 y	1	0	9	0	1
28/04/20	0f22f0	1	12	30	1	30	30	39	2	24/04/20	23/04/20		0	1			5	0	1	41	1	0	0	0	0	0	0	1	0	0	0	0	0	0	1		M√©xico		0	1	1	6	3	25-49 y	1	0	5	0	1
28/04/20	005d52	1	4	15	1	9	15	13	2	08/04/20	08/04/20		0	0			20	0	0	40	1	0	0	0	0	0	0	1	0	0	0	0	0		1		M√©xico		0	1	1	6	1	25-49 y	1	0	20	0	1
28/04/20	1b3c49	2	4	18	1	18	18	8	1	16/04/20	14/04/20		0	2			14	0	0	45	1	0	0	0	0	0	0	0	0	0	0	0	0		1		M√©xico		0	0	1	8	1	25-49 y	1	0	14	0	1
28/04/20	184558	2	4	9	1	9	9	14	1	31/03/20	29/03/20		0	2			30	0	0	44	1	0	0	0	0	0	0	0	0	0	0	0	1		1		M√©xico		0	0	0	8	1	25-49 y	1	0	30	0	1
28/04/20	0d7fd3	1	12	2	1	2	2	4	1	10/04/20	07/04/20		0	3			21	0	0	41	1	0	0	1	0	0	0	1	0	0	0	0	0	0	1		M√©xico		0	2	0	2	3	25-49 y	1	0	21	0	1
28/04/20	7199	1	4	8	1	7	8	37	1	22/04/20	14/04/20		0	8			14	0	0	34	1	0	0	0	0	0	0	0	0	0	0	0	0		1		M√©xico		0	0	0	8	1	25-49 y	1	0	14	0	1
28/04/20	86603	1	13	21	1	21	21	114	1	04/04/20	03/04/20		0	1			25	0	0	46	1	0	0	1	0	0	0	1	0	0	0	0	0	0	1		M√©xico		0	2	1	2	4	25-49 y	1	0	25	0	1
28/04/20	145712	1	12	20	1	20	20	39	1	23/04/20	23/04/20		0	0			5	0	0	29	1	0	0	0	0	1	0	0	0	0	1	0	0	0	1		M√©xico		0	2	0	7	3	25-49 y	1	0	5	0	1
28/04/20	1326ee	2	12	7	2	15	7	101	1	25/03/20	21/03/20		0	4			38	0	0	42	1	0	0	0	0	0	0	0	0	0	0	0	0	0	1		M√©xico		0	0	0	8	3	25-49 y	1	0	38	0	1
28/04/20	08cf85	1	4	2	1	2	2	2	1	14/04/20	08/04/20		0	6			20	0	0	47	1	0	0	0	0	0	0	0	0	0	0	0	0		1		M√©xico		0	0	0	8	1	25-49 y	1	0	20	0	1
28/04/20	1b467d	2	12	9	2	9	9	9	1	19/04/20	18/04/20		0	1			10	0	0	27	1	0	0	0	0	0	0	0	0	0	0	0	1	1	1		M√©xico		0	0	1	8	3	25-49 y	1	0	10	0	1
28/04/20	10796e	2	12	2	2	2	2	2	1	22/03/20	18/03/20		0	4			41	0	0	43	1	0	0	0	0	0	0	0	0	0	0	0	0	0	1		M√©xico		0	0	1	8	3	25-49 y	1	0	41	0	1
28/04/20	0cfd7d	2	12	2	1	15	2	2	2	20/03/20	20/03/20		0	0			39	0	0	41	1	0	0	1	0	0	0	0	0	0	0	0	0	0	1		M√©xico		0	1	1	4	3	25-49 y	1	0	39	0	1
28/04/20	1b8467	2	4	9	1	9	9	12	1	21/04/20	20/04/20		0	1			8	0	0	26	1	0	0	0	0	0	0	0	0	0	0	0	0		1		M√©xico		0	0	1	8	1	25-49 y	1	0	8	0	1
28/04/20	0475a1	1	12	9	1	9	9	16	1	11/04/20	08/04/20		0	3			20	0	0	25	1	0	0	0	0	0	0	0	0	0	0	0	0	1	1		M√©xico		0	0	1	8	3	25-49 y	1	0	20	0	1
28/04/20	1b0e18	1	12	22	1	22	22	14	2	27/03/20	25/03/20		0	2			34	0	1	37	1	0	0	1	0	0	0	0	0	0	1	0	0	1	1		M√©xico		0	2	1	3	3	25-49 y	1	0	34	0	1
28/04/20	0cda91	2	4	9	1	9	9	15	1	06/04/20	04/04/20		0	2			24	0	0	33	1	0	0	0	0	0	0	0	0	0	0	0	0		1		M√©xico		0	0	1	8	1	25-49 y	1	0	24	0	1
28/04/20	1385b9	2	4	20	1	20	20	174	1	31/03/20	25/03/20		0	6			34	0	0	33	1	0	0	0	0	0	0	0	0	0	0	0	0		1		M√©xico		0	0	1	8	1	25-49 y	1	0	34	0	1
28/04/20	1bcc9f	2	4	2	2	15	2	4	2	06/04/20	02/04/20	06/04/20	1	4	4	0	4	0	1	47	1	0	0	1	0	1	0	0	0	0	0	0	0		1		M√©xico		0	2	0	4	1	25-49 y	1	1	4	0	1
28/04/20	0415c2	1	4	2	1	2	2	4	1	30/03/20	29/03/20		0	1			30	0	0	29	1	0	0	0	0	0	0	0	0	0	0	0	0		1		M√©xico		0	0	1	8	1	25-49 y	1	0	30	0	1
28/04/20	018b97	2	12	9	1	15	9	16	1	08/04/20	07/04/20		0	1			21	0	0	43	1	0	0	0	0	0	0	0	1	0	1	0	0	1	1		M√©xico		0	1	1	7	3	25-49 y	1	0	21	0	1
28/04/20	03c763	2	4	31	1	9	31	50	2	05/04/20	30/03/20		0	6			29	0	0	28	1	0	0	0	0	0	0	0	0	0	0	0	0		1		M√©xico		1	0	0	8	1	25-49 y	1	0	29	0	1
28/04/20	18302a	2	9	25	2	25	25	6	1	13/04/20	11/04/20		0	2			17	0	0	26	1	0		0	0	0	0	0	0	0	0	0	0	1	1		M√©xico		0	0	1	8	5	25-49 y	1	0	17	0	1
28/04/20	87220	2	12	9	2	9	9	5	1	22/04/20	20/04/20		0	2			8	0	0	36	1	0	0	1	0	0	0	1	0	0	1	0	0	1	1		M√©xico		0	3	1	1	3	25-49 y	1	0	8	0	1
28/04/20	07f455	2	12	28	1	27	28	41	1	24/04/20	21/04/20		0	3			7	0	0	28	1	0	0	0	0	0	0	0	0	0	1	0	0	1	1		M√©xico		0	1	1	7	3	25-49 y	1	0	7	0	1
28/04/20	1b9ca7	1	12	9	1	9	9	10	1	15/04/20	09/04/20		0	6			19	0	0	33	1	0	0	0	0	0	0	0	0	0	1	0	0	1	1		M√©xico		0	1	1	7	3	25-49 y	1	0	19	0	1
28/04/20	0db44a	1	4	9	1	9	9	15	1	20/04/20	16/04/20		0	4			12	0	0	47	1	0	0	1	0	0	0	0	0	0	0	0	0		1		M√©xico		0	1	1	4	1	25-49 y	1	0	12	0	1
28/04/20	0468ae	2	12	15	1	15	15	70	2	20/04/20	18/04/20		0	2			10	0	0	28	1	0	0	0	0	0	0	0	0	0	0			0	1		M√©xico		0	0	1	8	3	25-49 y	1	0	10	0	1
28/04/20	16c25d	1	12	12	1	12	12	55	2	20/04/20	20/04/20		0	0			8	0	1	45	1	0	0	0	0	0	0	0	0	0	0	0	0	1	1		M√©xico		0	0	0	8	3	25-49 y	1	0	8	0	1
28/04/20	1e29be	1	12	9	2	9	15	31	2	19/04/20	14/04/20		0	5			14	0	1	48	1	0	0	0	0	0	1	0	0	0	0	0	0	0	1		M√©xico		0	0	1	8	3	25-49 y	1	0	14	0	1
28/04/20	00e6ef	2	12	23	1	99	9	3	1	23/03/20	21/03/20		0	2			38	0	0	31	0	0	0	0	0	0	0	0	0	0	0	0	0	0	1		Francia		0	0	1	8	3	25-49 y	1	0	38	0	1
28/04/20	45111	1	4	31	2	31	31	50	1	25/04/20	24/04/20		0	1			4	0	0	46	1	0	0	0	0	0	0	0	0	0	0	0	0		1		M√©xico		0	0	0	8	1	25-49 y	1	0	4	0	1
28/04/20	1e3316	2	6	9	1	9	9	16	1	24/04/20	23/04/20		0	1			5	0	0	42	1	0	0	0	0	0	0	0	0	0	0	0	0	1	1		M√©xico		0	0	1	8	2	25-49 y	1	0	5	0	1
28/04/20	035ce5	1	12	9	2	15	15	104	1	13/04/20	08/04/20		0	5			20	0	0	29	1	0	0	1	0	0	0	0	0	0	0	0	0	1	1		M√©xico		0	1	1	4	3	25-49 y	1	0	20	0	1
28/04/20	1396cb	1	12	7	1	7	7	68	1	24/04/20	20/04/20		0	4			8	0	1	36	1	0	0	0	0	0	0	0	0	0	0	0	0	0	1		M√©xico		0	0	0	8	3	25-49 y	1	0	8	0	1
28/04/20	2.30E+62	1	4	15	2	15	15	81	2	13/04/20	12/04/20		0	1			16	0	0	26	1	0	0	0	0	0	0	0	0	0	1	0	0		1		M√©xico		0	1	1	7	1	25-49 y	1	0	16	0	1
28/04/20	0c51ca	1	4	30	2	30	30	87	1	15/04/20	14/04/20		0	1			14	0	0	32	1	0	0	0	0	0	0	0	0	0	0	0	0		1		M√©xico		0	0	1	8	1	25-49 y	1	0	14	0	1
28/04/20	084d5f	1	6	9	2	15	15	9	2	07/04/20	05/04/20		0	2			23	0	1	27	1	0	0	0	0	0	0	0	0	0	0	0	0	1	1		M√©xico		0	0	1	8	2	25-49 y	1	0	23	0	1
28/04/20	129ed9	2	12	9	1	7	9	17	1	13/04/20	10/04/20		0	3			18	0	0	45	1	0	0	0	0	0	0	0	0	0	0	0	0	1	1		M√©xico		0	0	1	8	3	25-49 y	1	0	18	0	1
28/04/20	06add4	1	12	9	2	9	9	13	1	21/04/20	16/04/20		0	5			12	0	0	39	1	0	0	0	0	0	0	0	0	0	0	0	0	0	1		M√©xico		0	0	1	8	3	25-49 y	1	0	12	0	1
28/04/20	05171a	2	4	9	2	9	9	7	2	16/04/20	10/04/20		0	6			18	0	0	34	1	0	0	1	0	0	0	1	0	0	0	0	1		1		M√©xico		0	2	0	2	1	25-49 y	1	0	18	0	1
28/04/20	22250	1	4	25	1	25	25	6	1	18/04/20	13/04/20		0	5			15	0	0	40	1	0	0	0	0	0	0	0	0	0	0	0	0		1		M√©xico		0	0	0	8	1	25-49 y	1	0	15	0	1
28/04/20	18a082	1	12	9	2	9	9	8	1	14/04/20	08/04/20		0	6			20	0	0	34	1	0	0	0	0	0	0	0	0	0	0	0	0	1	1		M√©xico		0	0	1	8	3	25-49 y	1	0	20	0	1
28/04/20	146b99	2	9	8	1	8	8	19	1	15/04/20	10/04/20		0	5			18	0	1	37	1	0	0	0	0	0	0	0	0	0	1	0	0	1	1		M√©xico		0	1	0	7	5	25-49 y	1	0	18	0	1
28/04/20	0f7f14	2	4	25	1	25	25	6	1	27/03/20	23/03/20		0	4			36	0	0	29	1	0	0	0	0	0	0	0	0	0	0	0	0		1		M√©xico		0	0	1	8	1	25-49 y	1	0	36	0	1
28/04/20	24089	2	12	9	2	9	9	3	1	20/04/20	15/04/20		0	5			13	0	1	36	1	0	0	0	0	0	0	1	0	0	0	0	0	0	1		M√©xico		0	1	0	6	3	25-49 y	1	0	13	0	1
28/04/20	0bd421	1	9	9	1	9	9	7	1	23/04/20	20/04/20		0	3			8	0	0	41	1	0	0	1	0	0	0	0	0	0	0	0	0	0	1		M√©xico		0	1	1	4	5	25-49 y	1	0	8	0	1
28/04/20	0925a0	1	12	27	2	27	27	4	1	18/04/20	18/04/20		0	0			10	0	0	36	1	0	0	1	0	0	0	0	0	0	0	0	1	1	1		M√©xico		0	1	0	4	3	25-49 y	1	0	10	0	1
28/04/20	1448c7	2	3	25	2	99	25	6	2	14/04/20	04/04/20		0	10			24	0	1	45	0	0	0	0	0	0	0	0	0	0	0	0	0	0	1	0	Estados Unidos de Am√©rica		0	0	1	8	4	25-49 y	1	0	24	0	1
28/04/20	02a910	1	4	15	2	9	15	58	2	16/04/20	12/04/20		0	4			16	0	0	36	1	0	0	0	0	0	0	0	0	0	0	0	0		1		M√©xico		0	0	0	8	1	25-49 y	1	0	16	0	1
28/04/20	16d33b	2	4	9	2	9	9	12	1	13/04/20	11/04/20		0	2			17	0	0	39	1	0	0	0	0	0	1	0	0	0	0	0	0		1		M√©xico		0	0	1	8	1	25-49 y	1	0	17	0	1
28/04/20	1b1fdb	2	4	23	2	15	23	5	1	12/04/20	11/04/20		0	1			17	0	0	37	1	0	0	0	0	0	0	0	0	0	0	0	0		1		M√©xico		0	0	1	8	1	25-49 y	1	0	17	0	1
28/04/20	37500	2	3	15	2	15	15	33	1	06/04/20	31/03/20		0	6			28	0	0	30	1	0		0	0	0	1	0	0	0	0	0	0	1	1		M√©xico		0	0	1	8	4	25-49 y	1	0	28	0	1
28/04/20	2.00E+15	1	12	9	1	9	15	58	1	22/04/20	22/04/20		0	0			6	0	0	35	1	0	0	0	0	0	0	0	0	0	0	0	1	1	1		M√©xico		0	0	0	8	3	25-49 y	1	0	6	0	1
28/04/20	04cc8d	1	12	23	1	15	23	9	1	26/03/20	18/03/20		0	8			41	0	0	31	1	0	0	0	0	0	0	1	0	0	0	0	0	1	1		M√©xico		0	1	1	6	3	25-49 y	1	0	41	0	1
28/04/20	0dd4d0	2	4	27	2	27	27	4	1	22/04/20	17/04/20		0	5			11	0	0	38	1	0	0	0	0	0	0	0	0	0	0	0	0		1		M√©xico		0	0	1	8	1	25-49 y	1	0	11	0	1
28/04/20	11f195	2	12	15	2	9	15	33	2	05/04/20	30/03/20	07/04/20	1	6	8	2	8	0	1	47	1	0	0	0	0	0	0	0	0	0	0	1	0	0	1		M√©xico		0	1	0	8	3	25-49 y	1	1	8	0	1
28/04/20	13fb9e	1	4	3	2	3	3	8	1	21/04/20	19/04/20		0	2			9	0	0	41	1	0	0	1	0	0	0	0	0	0	0	0	1		1		M√©xico		0	1	1	4	1	25-49 y	1	0	9	0	1
28/04/20	1e4f77	1	4	27	2	27	27	4	1	12/04/20	09/04/20		0	3			19	0	0	46	1	0	0	1	0	0	0	1	1	0	1	0	0		1		M√©xico		0	3	1	1	1	25-49 y	1	0	19	0	1
28/04/20	1b2a1f	1	12	16	2	16	16	52	1	20/04/20	17/04/20		0	3			11	0	0	40	1	0	0	0	0	0	0	0	0	0	0	0	0	1	1		M√©xico		0	0	1	8	3	25-49 y	1	0	11	0	1
28/04/20	0c09b3	1	12	2	1	2	2	4	2	21/04/20	14/04/20		0	7			14	0	1	31	1	0	0	0	0	0	0	0	0	0	0	0	0		1		M√©xico		0	0	1	8	3	25-49 y	1	0	14	0	1
28/04/20	0a7379	2	4	12	2	12	12	1	1	13/04/20	10/04/20		0	3			18	0	0	45	1	0	0	0	0	0	0	0	0	0	0	0	0		1		M√©xico		0	0	1	8	1	25-49 y	1	0	18	0	1
28/04/20	04b080	2	4	25	1	25	25	11	1	21/04/20	13/04/20		0	8			15	0	0	41	1	0	0	1	0	0	0	0	0	0	1	0	0		1		M√©xico		0	2	0	3	1	25-49 y	1	0	15	0	1
28/04/20	1ab23a	1	4	8	1	8	8	19	1	23/04/20	20/04/20		0	3			8	0	0	33	1	0	0	1	0	0	0	1	0	0	0	0	0		1		M√©xico		0	2	1	2	1	25-49 y	1	0	8	0	1
28/04/20	00c191	2	4	9	2	21	9	11	2	07/04/20	30/03/20	13/04/20	1	8	14	6	14	0	1	48	1	0	0	0	0	0	0	1	0	0	0	0	0		1		M√©xico		0	1	0	6	1	25-49 y	1	1	14	0	1
28/04/20	17cb7f	2	12	21	1	9	21	15	1	22/04/20	20/04/20		0	2			8	0	0	28	1	0	0	0	0	0	0	0	0	0	0	0	0	1	1		M√©xico		0	0	1	8	3	25-49 y	1	0	8	0	1
28/04/20	1251bf	1	4	5	2	5	5	10	2	06/04/20	06/04/20	15/04/20	1	0	9	9	9	0	1	46	1	0	0	0	0	0	0	0	0	0	0	0	0		1		M√©xico		0	0	1	8	1	25-49 y	1	1	9	0	1
28/04/20	1baa93	2	11	30	2	30	30	28	1	24/04/20	18/04/20		0	6			10	0	0	25	1	0	0	0	0	0	0	1	0	0	0	0	0	1	1		M√©xico		0	1	1	6	4	25-49 y	1	0	10	0	1
28/04/20	1078ab	2	9	9	1	9	9	12	1	12/04/20	07/04/20		0	5			21	0	0	45	1	0	0	0	0	0	0	0	0	0	0				1		M√©xico		0	0	1	8	5	25-49 y	1	0	21	0	1
28/04/20	0d5339	1	4	2	2	2	2	2	1	13/04/20	07/04/20		0	6			21	0	0	40	1	0	0	0	0	0	0	0	0	0	0	0	0		1		M√©xico		0	0	0	8	1	25-49 y	1	0	21	0	1
28/04/20	1b6efd	2	12	12	2	12	12	53	1	18/04/20	10/04/20		0	8			18	0	0	46	1	0	0	1	0	0	0	1	0	0	0	0	0	0	1		M√©xico		0	2	0	2	3	25-49 y	1	0	18	0	1
28/04/20	172135	2	12	25	1	30	25	6	1	27/03/20	25/03/20		0	2			34	0	0	41	1	0	0	0	0	0	0	0	0	0	0	0	0	0	1		M√©xico		0	0	1	8	3	25-49 y	1	0	34	0	1
28/04/20	0162ad	1	12	26	2	25	26	55	1	08/04/20	06/04/20		0	2			22	0	0	44	1	0	0	0	0	0	0	0	0	0	0	0	0	1	1		M√©xico		0	0	0	8	3	25-49 y	1	0	22	0	1
28/04/20	1dd177	2	12	15	2	21	15	33	2	15/04/20	10/04/20		0	5			18	0	1	31	1	0	0	0	0	0	0	0	0	0	1	0	0	0	1		M√©xico		0	1	1	7	3	25-49 y	1	0	18	0	1
28/04/20	04e1c1	1	4	15	2	9	15	57	1	21/04/20	12/04/20		0	9			16	0	0	44	1	0	0	0	0	0	0	0	0	0	0	0	0		1		M√©xico		0	0	1	8	1	25-49 y	1	0	16	0	1
28/04/20	00834d	1	12	2	2	25	2	4	2	31/03/20	26/03/20		0	5			33	0	1	47	1	0	0	0	0	0	0	0	0	0	0	0	1		1		M√©xico		0	0	0	8	3	25-49 y	1	0	33	0	1
28/04/20	143a75	2	12	13	2	13	13	48	2	16/04/20	09/04/20		0	7			19	0	0	35	1	0	0	0	1	0	0	0	0	0	0	0	0	1	1		M√©xico		0	1	1	8	3	25-49 y	1	0	19	0	1
28/04/20	16d09d	1	6	9	2	15	9	7	2	09/04/20	02/04/20		0	7			26	0	1	25	1	0	0	0	0	0	0	0	0	0	0	0	0	1	1		M√©xico		0	0	1	8	2	25-49 y	1	0	26	0	1
28/04/20	12dcca	1	12	9	2	21	15	58	1	18/04/20	08/04/20		0	10			20	0	0	47	1	0	0	0	0	0	0	0	0	0	0	0	0	1	1		M√©xico		0	0	1	8	3	25-49 y	1	0	20	0	1
28/04/20	1e1083	1	4	9	1	20	9	7	2	17/04/20	16/04/20		0	1			12	0	1	48	1	0	0	0	0	0	0	0	0	0	0	1	0		1		M√©xico		0	1	0	8	1	25-49 y	1	0	12	0	1
28/04/20	80676	2	12	9	2	9	15	109	1	09/04/20	02/04/20		0	7			26	0	0	34	1	0	0	0	0	0	0	0	0	0	0			1	1		M√©xico		0	0	0	8	3	25-49 y	1	0	26	0	1
28/04/20	0b68be	1	13	21	1	15	21	114	1	31/03/20	28/03/20		0	3			31	0	0	30	1	0	0	0	0	0	0	0	0	0	0	0	0	1	1		M√©xico		0	0	1	8	4	25-49 y	1	0	31	0	1
28/04/20	1baead	2	12	24	2	24	24	28	1	21/03/20	19/03/20		0	2			40	0	0	38	1	0	0	0	0	0	0	0	0	0	0	0	0	0	1		M√©xico		0	0	1	8	3	25-49 y	1	0	40	0	1
28/04/20	0e200e	1	4	15	1	15	15	53	1	14/04/20	06/04/20		0	8			22	0	0	44	1	0	0	0	0	0	0	1	0	0	0	0	0		1		M√©xico		0	1	0	6	1	25-49 y	1	0	22	0	1
28/04/20	0fd7cc	1	12	9	1	9	15	122	1	14/04/20	13/04/20		0	1			15	0	0	41	1	0	0	1	0	0	0	1	0	0	1	0	0	0	1		M√©xico		0	3	1	1	3	25-49 y	1	0	15	0	1
28/04/20	15787f	1	12	31	2	31	31	50	1	08/04/20	02/04/20		0	6			26	0	0	44	1	0	0	1	0	0	0	0	0	0	0	0	0	1	1		M√©xico		0	1	1	4	3	25-49 y	1	0	26	0	1
28/04/20	1c6d1f	2	4	30	2	16	30	28	1	17/04/20	07/04/20		0	10			21	0	0	26	1	0	0	0	0	0	0	0	0	0	0	0	0		1		M√©xico		0	0	1	8	1	25-49 y	1	0	21	0	1
28/04/20	062da8	2	4	23	1	30	23	5	1	30/03/20	21/03/20		0	9			38	0	1	44	1	0	0	0	0	0	0	0	0	0	0	0	0		1		M√©xico		0	0	0	8	1	25-49 y	1	0	38	0	1
28/04/20	1cd6db	1	12	14	2	14	14	39	1	30/03/20	23/03/20		0	7			36	0	0	30	1	0	0	0	0	0	0	0	0	0	0	0	1	0	1		M√©xico		0	0	1	8	3	25-49 y	1	0	36	0	1
28/04/20	169083	1	4	15	1	13	15	81	2	09/04/20	06/04/20	24/04/20	1	3	18	15	18	0	1	47	1	0	0	0	0	0	0	0	0	0	1	0	0		1		M√©xico		0	1	1	7	1	25-49 y	1	1	18	0	1
28/04/20	09d304	1	4	25	1	25	25	6	1	11/04/20	31/03/20		0	11			28	0	0	30	1	0	0	0	0	0	0	0	0	0	0	0	0		1		M√©xico		0	0	1	8	1	25-49 y	1	0	28	0	1
28/04/20	0e3abd	2	4	25	1	25	25	6	1	15/04/20	14/04/20		0	1			14	0	0	32	1	0	0	0	0	0	0	0	0	0	0	0	0		1		M√©xico		0	0	1	8	1	25-49 y	1	0	14	0	1
28/04/20	5.00E+145	2	4	9	2	9	15	20	1	17/04/20	13/04/20		0	4			15	0	0	47	1	0	0	0	0	0	1	0	1	0	0	0	0		1		M√©xico		0	0	1	8	1	25-49 y	1	0	15	0	1
28/04/20	1b77bc	1	4	15	2	15	15	24	1	07/04/20	07/04/20		0	0			21	0	0	31	1	0	0	1	0	0	0	0	0	0	0	0	0		1		M√©xico		0	1	1	4	1	25-49 y	1	0	21	0	1
28/04/20	08fa40	1	12	32	2	32	32	20	1	18/04/20	11/04/20		0	7			17	0	0	27	1	0	0	0	0	0	0	0	0	0	0	0	0	1	1		M√©xico		0	0	1	8	3	25-49 y	1	0	17	0	1
28/04/20	141203	2	4	31	1	31	31	101	1	23/04/20	22/04/20		0	1			6	0	0	35	1	1	0	0	1	0	0	1	0	1	0	0	0		1		M√©xico		0	3	1	6	1	25-49 y	1	0	6	0	1
28/04/20	194393	2	4	15	1	15	15	106	1	24/04/20	21/04/20		0	3			7	0	0	34	1	0	0	0	0	0	0	0	0	0	1	0	0		1		M√©xico		0	1	1	7	1	25-49 y	1	0	7	0	1
28/04/20	015dd7	2	4	9	2	12	12	29	2	04/04/20	04/04/20		0	0			24	0	0	44	1	0	0	0	0	0	0	0	0	0	0	0	0		1		M√©xico		0	0	1	8	1	25-49 y	1	0	24	0	1
28/04/20	1.64E+02	2	12	9	2	9	9	3	1	22/04/20	16/04/20		0	6			12	0	0	29	1	0	0	0	0	0	0	1	0	0	0	0	1	1	1		M√©xico		0	1	1	6	3	25-49 y	1	0	12	0	1
28/04/20	13bb54	2	4	9	1	9	9	5	1	17/04/20	10/04/20		0	7			18	0	0	30	1	0	0	0	0	0	0	0	0	0	0	0	0		1		M√©xico		0	0	1	8	1	25-49 y	1	0	18	0	1
28/04/20	1d8efc	1	4	15	2	15	15	60	2	18/04/20	18/04/20		0	0			10	0	0	39	1	0	0	0	0	0	0	0	0	0	0	1	0		1		M√©xico		0	1	0	8	1	25-49 y	1	0	10	0	1
28/04/20	0ef874	2	6	9	2	9	15	57	1	08/04/20	06/04/20		0	2			22	0	0	42	1	0	0	0	0	0	0	0	0	0	0	0	0		1		M√©xico		0	0	0	8	2	25-49 y	1	0	22	0	1
28/04/20	06b13a	2	4	2	1	2	2	4	1	30/03/20	29/03/20		0	1			30	0	0	46	1	0	0	0	0	0	0	1	0	0	1	0	0		1		M√©xico		0	2	0	5	1	25-49 y	1	0	30	0	1
28/04/20	18a739	1	4	3	2	3	3	8	1	31/03/20	27/03/20		0	4			32	0	0	40	1	0	0	0	0	0	0	0	0	0	0	0	0		1		M√©xico		0	0	1	8	1	25-49 y	1	0	32	0	1
28/04/20	168440	2	12	27	2	27	27	12	1	24/04/20	22/04/20		0	2			6	0	0	47	1	0	0	0	0	0	0	0	0	0	0	0	0	1	1		M√©xico		0	0	1	8	3	25-49 y	1	0	6	0	1
28/04/20	15c49f	2	12	8	2	8	8	37	2	18/04/20	12/04/20		0	6			16	0	1	26	1	0	0	1	1	0	0	1	0	1	0	0	1	1	1		M√©xico		1	4	0	2	3	25-49 y	1	0	16	0	1
28/04/20	10ac69	1	4	2	2	18	2	2	1	07/04/20	29/03/20		0	9			30	0	0	31	1	0	0	1	0	0	0	0	0	0	0	0	0		1		M√©xico		0	1	0	4	1	25-49 y	1	0	30	0	1
28/04/20	1a7f3b	1	12	15	2	15	15	12	2	20/04/20	16/04/20		0	4			12	0	1	33	1	0	0	1	0	0	0	0	0	0	0	0	0	1	1		M√©xico		0	1	1	4	3	25-49 y	1	0	12	0	1
28/04/20	13f6cb	2	9	15	2	15	15	37	1	31/03/20	24/03/20		0	7			35	0	0	44	1	0	0	1	0	0	0	0	0	0	1	0	0	0	1		M√©xico		0	2	1	3	5	25-49 y	1	0	35	0	1
28/04/20	1ca60f	1	4	1	2	7	1	1	1	15/04/20	14/04/20		0	1			14	0	0	29	1	0	0	1	0	0	1	1	0	0	1	0	0		1		M√©xico		0	3	1	1	1	25-49 y	1	0	14	0	1
28/04/20	0e04ec	2	4	21	2	21	21	15	2	21/04/20	16/04/20		0	5			12	0	0	28	1	0	0	0	0	0	0	0	0	0	0	0	0		1		M√©xico		0	0	1	8	1	25-49 y	1	0	12	0	1
28/04/20	10cffa	1	12	23	2	27	23	5	2	12/04/20	06/04/20		0	6			22	0	0	41	1	0	0	0	0	0	0	0	0	0	0	0	0	0	1		M√©xico		0	0	0	8	3	25-49 y	1	0	22	0	1
28/04/20	07d165	1	99	20	2	20	20	397	1	20/04/20	15/04/20		0	5			13	0	0	35	1	0	0	0	0	0	0	0	0	0	0	0	0		1		M√©xico		0	0	1	8		25-49 y	1	0	13	0	1
28/04/20	1.33E+06	2	12	27	1	27	27	13	1	21/04/20	11/04/20		0	10			17	0	0	33	1	0	0	0	0	0	0	0	0	0	0	0	1		1		M√©xico		0	0	0	8	3	25-49 y	1	0	17	0	1
28/04/20	0d161e	1	12	9	2	15	15	33	2	08/04/20	31/03/20		0	8			28	0	1	33	1	0	0	0	0	0	0	1	0	0	0	0	0	0	1		M√©xico		0	1	1	6	3	25-49 y	1	0	28	0	1
28/04/20	0a3528	2	4	9	2	15	15	31	2	15/04/20	15/04/20		0	0			13	0	1	41	1	0	0	1	0	0	0	1	0	0	0	0	0		1		M√©xico		0	2	1	2	1	25-49 y	1	0	13	0	1
28/04/20	0bac40	1	4	2	1	2	2	2	1	17/04/20	13/04/20		0	4			15	0	0	38	1	0	0	0	0	0	0	0	1	0	1	0	0		1		M√©xico		0	1	1	7	1	25-49 y	1	0	15	0	1
28/04/20	1c56c1	1	12	30	2	30	30	131	1	14/04/20	09/04/20		0	5			19	0	0	36	1	0	0	0	0	0	0	0	0	0	0	0	1		1		M√©xico		0	0	0	8	3	25-49 y	1	0	19	0	1
28/04/20	1c9011	2	4	25	1	25	25	1	1	18/04/20	16/04/20		0	2			12	0	0	42	1	0	0	0	0	0	0	0	0	0	1	0	0		1		M√©xico		0	1	0	7	1	25-49 y	1	0	12	0	1
28/04/20	0b18a2	2	4	25	1	25	25	6	1	06/04/20	04/04/20		0	2			24	0	0	38	1	0	0	0	0	0	0	0	0	0	0	0	0		1		M√©xico		0	0	1	8	1	25-49 y	1	0	24	0	1
28/04/20	196fa6	1	12	9	2	9	9	12	1	12/03/20	04/03/20		0	8			55	0	0	36	1	0	0	0	0	0	0	0	0	0	0	0	0	1	1		M√©xico		0	0	1	8	3	25-49 y	1	0	55	0	1
28/04/20	0aa982	1	12	9	2	9	9	4	1	17/03/20	17/03/20		0	0			42	0	0	42	1	0	0	0	0	0	0	0	0	0	0	0	0	0	1		M√©xico		0	0	0	8	3	25-49 y	1	0	42	0	1
28/04/20	09c3a6	2	4	9	2	9	9	17	1	05/04/20	28/03/20		0	8			31	0	0	39	1	0	0	0	0	0	0	0	0	0	0	0	0		1		M√©xico		0	0	1	8	1	25-49 y	1	0	31	0	1
28/04/20	188c16	1	12	15	2	9	15	33	2	19/04/20	16/04/20		0	3			12	0	1	42	1	0	0	0	0	0	0	0	0	0	0	0	0	1	1		M√©xico		0	0	1	8	3	25-49 y	1	0	12	0	1
28/04/20	0a8bba	2	4	9	1	9	15	104	2	08/04/20	08/04/20		0	0			20	0	0	41	1	0	0	0	0	0	0	0	0	0	0	0	0		1		M√©xico		0	0	0	8	1	25-49 y	1	0	20	0	1
28/04/20	12198f	2	4	9	1	9	9	15	2	17/04/20	17/04/20		0	0			11	0	1	47	1	1	0	0	0	0	0	0	0	0	0	0	0		1		M√©xico		0	0	0	8	1	25-49 y	1	0	11	0	1
28/04/20	09fcc0	1	12	9	2	8	9	12	2	19/03/20	15/03/20	31/03/20	1	4	16	12	16	1	1	41	1	0	0	1	0	0	0	1	0	1	0	0	0	0	1		M√©xico		1	3	0	2	3	25-49 y	1	1	16	0	1
28/04/20	0d3c69	1	12	31	2	31	31	50	1	14/04/20	11/04/20		0	3			17	0	0	27	1	0	0	0	0	0	0	0	0	0	1	0	1	0	1		M√©xico		0	1	1	7	3	25-49 y	1	0	17	0	1
28/04/20	1ca021	1	12	23	2	99	23	5	2	19/04/20	14/04/20		0	5			14	0	0	31	0	0	0	0	0	0	0	1	0	0	0	0	0	0	1	0	Guatemala		0	1	1	6	3	25-49 y	1	0	14	0	1
28/04/20	05935f	2	4	2	2	12	2	4	2	08/04/20	02/04/20	12/04/20	1	6	10	4	10	0	1	36	1	0	0	0	0	0	0	0	0	0	0	0	0		1		M√©xico		0	0	1	8	1	25-49 y	1	1	10	0	1
28/04/20	94166	1	4	14	1	14	14	67	2	22/04/20	17/04/20		0	5			11	0	0	37	1	0	0	1	0	0	0	0	0	0	0	0	0		1		M√©xico		0	1	0	4	1	25-49 y	1	0	11	0	1
28/04/20	15f56a	1	6	21	1	21	21	114	2	13/04/20	29/03/20	18/04/20	1	15	20	5	20	0	1	36	1	0	0	0	0	0	0	1			1	0	0	0	1		M√©xico		0	2	1	5	2	25-49 y	1	1	20	0	1
28/04/20	05de4e	1	12	5	2	5	5	18	1	10/04/20	30/03/20		0	11			29	0	0	35	1	0	0	0	0	0	0	1	0	0	0	0	0	1	1		M√©xico		0	1	1	6	3	25-49 y	1	0	29	0	1
28/04/20	1cd2ce	2	8	30	2	30	30	131	2	21/04/20	15/04/20		0	6			13	0	1	49	1	0	0	0	0	0	0	0	0	0	1	0	0	0	1		M√©xico		0	1	1	7	4	25-49 y	1	0	13	0	1
28/04/20	180adb	1	4	7	2	7	7	108	1	16/04/20	13/04/20		0	3			15	0	0	27	1	0	0	0	0	0	0	0	0	0	0	0	0		1		M√©xico		0	0	1	8	1	25-49 y	1	0	15	0	1
28/04/20	052a61	1	12	9	1	15	9	11	1	26/04/20	23/04/20		0	3			5	0	0	40	1	0	0	0	0	0	0	0	0	0	0	0	0	1	1		M√©xico		0	0	1	8	3	25-49 y	1	0	5	0	1
28/04/20	0b72e2	2	12	16	2	16	16	110	1	25/04/20	16/04/20		0	9			12	0	0	37	1	0	0	0	0	1	0	0	0	0	0	0	0	1	1		M√©xico		0	1	0	8	3	25-49 y	1	0	12	0	1
28/04/20	1716b8	2	12	27	2	27	27	4	1	03/04/20	30/03/20		0	4			29	0	0	36	1	0	0	1	0	1	0	0	0	0	0	0	0	0	1		M√©xico		0	2	1	4	3	25-49 y	1	0	29	0	1
28/04/20	090b21	1	4	15	1	15	15	121	1	03/04/20	31/03/20		0	3			28	0	0	47	1	0	0	0	0	0	0	0	0	0	0	0	0		1		M√©xico		0	0	1	8	1	25-49 y	1	0	28	0	1
28/04/20	11c483	1	12	29	1	29	29	33	1	01/04/20	28/03/20		0	4			31	0	0	43	1	0	0	1	0	0	0	0	0	0	0	0	0	0	1		M√©xico		0	1	0	4	3	25-49 y	1	0	31	0	1
28/04/20	01ccaa	2	12	15	2	7	15	39	2	31/03/20	30/03/20		0	1			29	0	0	32	1	0	0	0	0	0	0	0	0	0	0	0	0	1	1		M√©xico		0	0	0	8	3	25-49 y	1	0	29	0	1
28/04/20	068f14	2	12	9	1	9	9	7	1	20/04/20	18/04/20		0	2			10	0	0	32	1	0	0	1	0	0	0	1	0	0	0	0	0	0	1		M√©xico		0	2	1	2	3	25-49 y	1	0	10	0	1
28/04/20	04bca7	1	12	9	1	9	9	12	1	08/04/20	04/04/20		0	4			24	0	0	46	1	0	0	0	0	0	0	0	0	0	0	0	0	1	1		M√©xico		0	0	1	8	3	25-49 y	1	0	24	0	1
28/04/20	1dffc7	1	6	9	1	15	15	9	1	17/04/20	10/04/20		0	7			18	0	0	47	1	0	0	0	0	0	0	0	0	0	0	0	0	1	1		M√©xico		0	0	1	8	2	25-49 y	1	0	18	0	1
28/04/20	084ddc	1	12	9	2	21	9	12	1	14/04/20	11/04/20		0	3			17	0	0	34	1	0	0	0	0	0	0	0	0	0	0	0	0	1	1		M√©xico		0	0	1	8	3	25-49 y	1	0	17	0	1
28/04/20	0916c3	1	9	9	2	9	9	3	1	19/03/20	17/02/20		0	31			40	0	0	42	1	0	0	0	0	0	0	0	0	0	0	0	0	0	1		M√©xico		0	0	1	8	5	25-49 y	1	0	40	0	1
28/04/20	1444a3	2	4	25	2	25	25	6	1	20/04/20	15/04/20		0	5			13	0	0	36	1	0	0	1	1	0	1	1	0	0	1	0	0		1		M√©xico		0	4	1	1	1	25-49 y	1	0	13	0	1
28/04/20	049a13	1	4	9	2	9	9	7	2	13/04/20	10/04/20		0	3			18	0	0	37	1	0	0	0	0	0	0	0	0	0	0	0	0		1		M√©xico		0	0	1	8	1	25-49 y	1	0	18	0	1
28/04/20	126987	1	12	29	1	29	29	10	1	19/04/20	13/04/20		0	6			15	0	0	36	1	0	0	0	0	0	0	0	0	0	0	0	0		1		M√©xico		0	0	1	8	3	25-49 y	1	0	15	0	1
28/04/20	0858b2	2	12	9	2	9	9	12	2	23/04/20	12/04/20		0	11			16	0	1	47	1	0	0	0	0	0	0	0	0	0	0	0	0	0	1		M√©xico		0	0	1	8	3	25-49 y	1	0	16	0	1
28/04/20	007e3e	2	4	9	1	9	15	58	1	17/04/20	13/04/20		0	4			15	0	1	33	1	0	0	0	0	0	0	0	0	0	0	0	0		1		M√©xico		0	0	1	8	1	25-49 y	1	0	15	0	1
28/04/20	0311d3	2	4	25	2	25	25	6	1	14/04/20	10/04/20		0	4			18	0	0	36	1	0	0	1	0	0	0	0	0	0	0	0	0		1		M√©xico		0	1	0	4	1	25-49 y	1	0	18	0	1
28/04/20	1a81fc	2	4	9	1	9	9	7	2	03/04/20	03/04/20		0	0			25	0	0	41	1	0	0	0	1	0	0	1	0	0	0	0	1		1		M√©xico		0	2	0	6	1	25-49 y	1	0	25	0	1
28/04/20	1a12b4	2	12	9	2	9	9	5	1	22/04/20	20/04/20		0	2			8	0	0	36	1	0	0	0	0	0	0	0	0	0	0	0	0	0	1		M√©xico		0	0	1	8	3	25-49 y	1	0	8	0	1
28/04/20	091b2c	2	12	16	2	16	16	53	1	20/04/20	17/04/20		0	3			11	0	0	49	1	0	0	0	0	0	0	0	0	0	0	0	0	1	1		M√©xico		0	0	0	8	3	25-49 y	1	0	11	0	1
28/04/20	11d423	2	12	28	1	15	28	41	1	25/04/20	25/04/20		0	0			3	0	0	26	1	0	0	0	0	0	0	0	1	0	0	0	0	1	1		M√©xico		0	0	1	8	3	25-49 y	1	0	3	0	1
28/04/20	12896b	2	12	5	2	5	5	18	1	13/04/20	08/04/20		0	5			20	0	0	36	1	0	0	0	0	0	0	0	0	0	1	0	0	0	1		M√©xico		0	1	1	7	3	25-49 y	1	0	20	0	1
28/04/20	1b61ed	1	4	3	1	3	3	3	2	05/04/20	31/03/20		0	5			28	0	1	36	1	0	0	0	0	0	0	0	0	0	0	0	1		1		M√©xico		0	0	0	8	1	25-49 y	1	0	28	0	1
28/04/20	0f0901	1	4	4	2	27	27	5	1	11/04/20	06/04/20		0	5			22	0	1	43	1	0	0	0	0	0	0	0	0	0	0	0	0		1		M√©xico		0	0	1	8	1	25-49 y	1	0	22	0	1
28/04/20	0c9120	1	12	11	1	11	11	7	2	22/04/20	19/04/20		0	3			9	0	1	45	1	0	0	0	0	0	0	0	0	0	0	0	0	0	1		M√©xico		0	0	1	8	3	25-49 y	1	0	9	0	1
28/04/20	13aaa0	2	9	8	1	8	8	37	1	04/04/20	28/03/20		0	7			31	0	0	40	1	0	0	1	0	1	0	1	0	0	1	0	0	1	1		M√©xico		0	4	0	1	5	25-49 y	1	0	31	0	1
28/04/20	1e18dc	2	4	15	2	9	15	31	2	20/04/20	16/04/20		0	4			12	0	1	42	1	0	0	0	0	0	0	0	0	0	0	0	0		1		M√©xico		0	0	1	8	1	25-49 y	1	0	12	0	1
28/04/20	13d33d	2	4	15	1	9	15	33	1	15/04/20	01/04/20		0	14			27	0	0	35	1	0	0	0	0	0	0	0	0	0	0	0	0		1		M√©xico		0	0	1	8	1	25-49 y	1	0	27	0	1
28/04/20	0ae552	2	9	9	2	99	9	3	2	12/03/20	12/03/20		0	0			47	0	1	48	0	0	0	1	0	0	0	0	0	0	0	0	0	1	1		Estados Unidos de Am√©rica		0	1	1	4	5	25-49 y	1	0	47	0	1
28/04/20	0dbe00	2	4	9	2	15	9	6	2	13/04/20	06/04/20		0	7			22	0	0	41	1	0	0	0	0	0	0	0	0	0	0	0	0		1		M√©xico		0	0	0	8	1	25-49 y	1	0	22	0	1
28/04/20	78582	1	12	9	1	9	9	6	1	23/04/20	17/04/20		0	6			11	0	0	45	1	0	0	0	0	0	0	0	0	0	0	0	0	1	1		M√©xico		0	0	1	8	3	25-49 y	1	0	11	0	1
28/04/20	17cf3b	1	4	22	2	22	22	14	1	24/04/20	20/04/20		0	4			8	0	0	39	1	0	0	0	0	0	0	0	0	0	1	0	0		1		M√©xico		0	1	1	7	1	25-49 y	1	0	8	0	1
28/04/20	04aecd	1	6	20	2	20	20	67	1	24/04/20	22/04/20		0	2			6	0	0	40	1	0	0	0	0	0	0	0	0	0	1	0	1	0	1		M√©xico		0	1	1	7	2	25-49 y	1	0	6	0	1
28/04/20	1e28b6	2	4	15	1	15	15	20	1	23/04/20	21/04/20		0	2			7	0	0	31	1	0	0	0	0	0	0	0	0	0	1	0	0		1		M√©xico		0	1	1	7	1	25-49 y	1	0	7	0	1
28/04/20	111d52	2	4	2	1	2	2	3	1	06/04/20	03/04/20		0	3			25	0	0	37	1	0	0	0	1	1	0	0	0	0	0	0	0		1		M√©xico		0	2	0	8	1	25-49 y	1	0	25	0	1
28/04/20	168d28	2	12	9	2	9	9	9	1	20/04/20	17/04/20		0	3			11	0	0	35	1	0	0	0	0	0	0	1	0	0	0	0	0	1	1		M√©xico		0	1	1	6	3	25-49 y	1	0	11	0	1
28/04/20	16e945	2	12	2	2	26	2	4	1	20/04/20	16/04/20		0	4			12	0	0	44	1	0	0	1	0	0	0	1	0	0	1	0	0	0	1		M√©xico		0	3	0	1	3	25-49 y	1	0	12	0	1
28/04/20	0e4291	1	12	14	2	14	14	39	1	16/03/20	13/03/20		0	3			46	0	0	28	1	0	0	0	0	0	0	0	0	0	0	0	0	0	1		M√©xico		0	0	1	8	3	25-49 y	1	0	46	0	1
28/04/20	027b45	1	4	29	2	15	29	26	1	27/03/20	24/03/20		0	3			35	0	0	29	1	0	0	0	0	0	0	0	0	0	0	0	0		1		M√©xico		0	0	1	8	1	25-49 y	1	0	35	0	1
28/04/20	1dea4f	2	9	17	2	17	17	7	2	02/04/20	23/03/20		0	10			36	0	1	47	1	0	0	0	0	0	0	0	0	0	0	0	0	1	1		M√©xico		1	0	1	8	5	25-49 y	1	0	36	0	1
28/04/20	19f2a1	2	9	8	2	15	8	37	2	05/04/20	01/04/20		0	4			27	0	1	34	1	0		0	0	0	0	0	0	0	0	0	0	1	1		M√©xico		0	0	1	8	5	25-49 y	1	0	27	0	1
28/04/20	0666c7	2	12	9	1	9	15	31	1	23/04/20	21/04/20		0	2			7	0	0	30	1	0	0	0	0	0	0	0	0	0	1	0	0	1	1		M√©xico		0	1	1	7	3	25-49 y	1	0	7	0	1
28/04/20	0a9c0b	2	10	8	2	21	8	19	1	14/04/20	11/04/20		0	3			17	0	0	47	1	0	0	0	0	0	0	0	0	0	0	0	0	0	1		M√©xico		0	0	1	8	4	25-49 y	1	0	17	0	1
28/04/20	143b28	2	12	9	2	15	9	14	1	11/04/20	09/04/20		0	2			19	0	0	43	1	0	0	0	0	0	0	0	0	0	0	0	1	0	1		M√©xico		0	0	1	8	3	25-49 y	1	0	19	0	1
28/04/20	18e847	1	12	19	1	15	19	6	1	16/04/20	12/04/20		0	4			16	0	0	35	1	0	0	0	0	0	0	0	0	0	0	0	0	0	1		M√©xico		0	0	1	8	3	25-49 y	1	0	16	0	1
28/04/20	151962	2	12	9	2	9	9	5	1	17/04/20	12/04/20		0	5			16	0	0	47	1	0	0	0	0	0	0	1	0	0	0	0	0	1	1		M√©xico		0	1	1	6	3	25-49 y	1	0	16	0	1
28/04/20	01a65c	2	4	9	1	9	9	15	1	21/04/20	17/04/20		0	4			11	0	0	40	1	0	0	0	0	1	0	0	0	0	0	0	0		1		M√©xico		0	1	1	8	1	25-49 y	1	0	11	0	1
28/04/20	05b32e	1	9	9	1	15	15	37	1	15/03/20	12/03/20		0	3			47	0	0	41	1	0	0	0	0	0	0	0	0	0	0	0	0	0	1		M√©xico		0	0	1	8	5	25-49 y	1	0	47	0	1
28/04/20	0dda30	2	4	15	1	9	15	106	1	19/03/20	13/03/20		0	6			46	0	0	35	1	0	0	0	0	0	0	0	0	0	0	0	0		1		M√©xico		0	0	1	8	1	25-49 y	1	0	46	0	1
28/04/20	161990	2	12	9	2	9	9	7	1	20/04/20	18/04/20		0	2			10	0	0	48	1	0	0	1	0	0	0	0	0	0	0	0	0	1	1		M√©xico		0	1	0	4	3	25-49 y	1	0	10	0	1
28/04/20	89092	1	6	2	1	2	2	2	1	16/04/20	13/04/20		0	3			15	0	0	45	1	0	0	0	0	0	0	0	0	0	0	0	0		1		M√©xico		0	0	1	8	2	25-49 y	1	0	15	0	1
28/04/20	14d9fd	1	4	13	1	9	13	69	1	10/04/20	06/04/20		0	4			22	0	0	35	1	0	0	0	0	1	0	0	0	0	1	0	0		1		M√©xico		0	2	0	7	1	25-49 y	1	0	22	0	1
28/04/20	080ab4	1	4	3	2	3	3	8	1	07/04/20	01/04/20		0	6			27	0	0	41	1	0	0	0	0	0	0	0	0	0	0	0	0		1		M√©xico		0	0	1	8	1	25-49 y	1	0	27	0	1
28/04/20	0394f3	2	12	13	2	30	13	48	2	25/04/20	20/04/20		0	5			8	0	0	42	1	0	0	1	0	0	0	1	0	0	0	0	1	0	1		M√©xico		0	2	1	2	3	25-49 y	1	0	8	0	1
28/04/20	0fb046	2	12	19	2	19	19	26	1	14/04/20	13/04/20		0	1			15	0	0	37	1	0	0	0	0	0	0	0	0	0	0	0	0	0	1		M√©xico		0	0	0	8	3	25-49 y	1	0	15	0	1
28/04/20	103956	1	4	5	1	21	5	18	1	02/04/20	26/03/20		0	7			33	0	0	32	1	0	0	1	0	0	0	1	0	0	1	0	0		1		M√©xico		0	3	1	1	1	25-49 y	1	0	33	0	1
28/04/20	00d429	1	4	5	1	5	5	18	2	05/04/20	05/04/20		0	0			23	0	0	49	1	0	0	1	0	0	0	0	0	0	0	0	0		1		M√©xico		0	1	1	4	1	25-49 y	1	0	23	0	1
28/04/20	05d87f	2	4	9	1	9	9	10	1	24/04/20	20/04/20		0	4			8	0	0	35	1	0	0	1	0	0	0	0	0	0	1	0	0		1		M√©xico		0	2	0	3	1	25-49 y	1	0	8	0	1
28/04/20	02b240	2	3	2	1	2	2	4	1	26/03/20	24/03/20		0	2			35	0	0	49	1	0	0	0	0	0	0	0	0	0	0	0	0	0	1		M√©xico		0	0	0	8	4	25-49 y	1	0	35	0	1
28/04/20	0e13b2	1	12	19	1	19	19	39	1	10/04/20	06/04/20		0	4			22	0	0	49	1	0		0	0	0	0	0	0	0	0	0	0		1		M√©xico		0	0	0	8	3	25-49 y	1	0	22	0	1
28/04/20	0abfe5	2	12	5	1	5	5	25	1	22/04/20	17/04/20		0	5			11	0	1	26	1	0	0	0	0	0	0	0	0	0	0	0	0	0	1		M√©xico		0	0	1	8	3	25-49 y	1	0	11	0	1
28/04/20	11367f	2	12	27	1	27	27	4	1	19/04/20	04/04/20		0	15			24	0	0	25	1	0	0	0	0	0	0	0	0	0	0	0	0	1	1		M√©xico		0	0	1	8	3	25-49 y	1	0	24	0	1
28/04/20	0eeeb9	2	6	9	1	9	9	10	1	08/04/20	05/04/20		0	3			23	0	0	30	1	0	0	0	0	0	0	1	0	0	1	0	0		1		M√©xico		0	2	1	5	2	25-49 y	1	0	23	0	1
28/04/20	1d4add	1	4	2	1	2	2	4	1	29/03/20	18/03/20		0	11			41	0	0	33	1	0	0	0	0	0	0	1	0	0	1	0	0		1		M√©xico		0	2	1	5	1	25-49 y	1	0	41	0	1
28/04/20	1b45c2	2	4	23	2	9	23	8	2	23/04/20	17/04/20		0	6			11	0	0	46	1	0	0	0	0	0	0	0	0	0	0	0	0		1		M√©xico		0	0	0	8	1	25-49 y	1	0	11	0	1
28/04/20	05057e	1	12	2	1	2	2	2	1	12/04/20	09/04/20		0	3			19	0	0	40	1	0	0	0	0	0	0	0	0	0	0	0	0	0	1		M√©xico		0	0	0	8	3	25-49 y	1	0	19	0	1
28/04/20	0a28a9	1	12	16	1	14	16	52	1	24/04/20	22/04/20		0	2			6	0	0	28	1	0	0	0	0	1	0	0	0	0	0	0	0	1	1		M√©xico		0	1	1	8	3	25-49 y	1	0	6	0	1
28/04/20	0c9608	1	6	9	1	9	15	57	1	29/03/20	24/03/20		0	5			35	0	0	46	1	0	0	0	0	0	0	0	0	0	0	0	0	1	1		M√©xico		0	0	1	8	2	25-49 y	1	0	35	0	1
28/04/20	126da8	1	12	9	1	15	9	6	2	20/04/20	15/04/20		0	5			13	0	1	45	1	0	0	0	0	0	0	0	0	0	0	0	0	0	1		M√©xico		0	0	0	8	3	25-49 y	1	0	13	0	1
28/04/20	00e0c5	1	12	7	1	7	7	101	1	25/04/20	24/04/20		0	1			4	0	0	47	1	0	0	0	0	0	0	1	0	1	1	0	0	0	1		M√©xico		0	3	0	5	3	25-49 y	1	0	4	0	1
28/04/20	1c8a47	2	4	22	1	13	22	14	1	22/04/20	15/04/20		0	7			13	0	0	27	1	0	0	0	0	0	0	1	0	0	0	0	0		1		M√©xico		0	1	0	6	1	25-49 y	1	0	13	0	1
28/04/20	1061f7	1	12	9	2	9	15	58	2	20/04/20	14/04/20		0	6			14	0	1	45	1	0		1	0	0	0	1	0	0	0	0	0	0	1		M√©xico		0	2	0	2	3	25-49 y	1	0	14	0	1
28/04/20	141cc9	1	12	31	2	31	31	50	1	07/04/20	25/03/20		0	13			34	0	0	46	1	0	0	1	0	0	0	1	0	0	1	0	0	1	1		M√©xico		0	3	1	1	3	25-49 y	1	0	34	0	1
28/04/20	05fc0f	1	12	3	2	9	3	8	1	11/04/20	10/04/20		0	1			18	0	0	49	1	0	0	0	0	0	0	1	0	0	0	0	0	0	1		M√©xico		0	1	0	6	3	25-49 y	1	0	18	0	1
28/04/20	0b8b6a	2	12	9	2	9	9	9	1	17/04/20	13/04/20		0	4			15	0	0	26	1	0	0	0	0	0	0	0	0	0	0	0	1	1	1		M√©xico		0	0	1	8	3	25-49 y	1	0	15	0	1
28/04/20	1682cf	1	12	9	1	4	15	33	2	11/04/20	08/04/20		0	3			20	1	1	41	1	0	0	0	0	0	0	0	0	0	0	0	0		1		M√©xico		1	0	1	8	3	25-49 y	1	0	20	0	1
28/04/20	186103	1	8	27	2	27	27	6	2	23/04/20	14/04/20		0	9			14	0	0	38	1	0	0	0	0	0	0	1	0	0	1	0	0		1		M√©xico		1	2	0	5	4	25-49 y	1	0	14	0	1
28/04/20	0317c4	2	12	9	2	9	9	12	1	08/04/20	31/03/20		0	8			28	0	0	40	1	0	0	0	0	0	0	0	0	0	0	0	0	0	1		M√©xico		0	0	1	8	3	25-49 y	1	0	28	0	1
28/04/20	1069ad	1	4	8	1	8	8	19	1	21/04/20	14/04/20		0	7			14	0	0	38	1	0	0	1	0	0	0	1	1	0	0	0	0		1		M√©xico		0	2	1	2	1	25-49 y	1	0	14	0	1
28/04/20	0f39ab	2	12	9	2	14	9	12	2	11/04/20	04/04/20		0	7			24	0	0	49	1	0	0	0	0	0	0	0	0	0	0	0	0	0	1		M√©xico		0	0	1	8	3	25-49 y	1	0	24	0	1
28/04/20	013c16	1	4	2	2	2	2	4	1	03/04/20	27/03/20		0	7			32	0	0	25	1	0	0	0	0	0	0	0	0	0	0	0	0		1		M√©xico		0	0	1	8	1	25-49 y	1	0	32	0	1
28/04/20	7.40E+76	1	4	9	1	9	9	13	2	20/04/20	16/04/20		0	4			12	0	0	27	1	0	0	1	0	0	0	0	0	0	0	0	0		1		M√©xico		0	1	1	4	1	25-49 y	1	0	12	0	1
28/04/20	59222	1	4	25	2	25	25	6	1	14/04/20	08/04/20		0	6			20	0	0	27	1	0	0	0	0	0	0	0	0	0	1	0	0		1		M√©xico		0	1	0	7	1	25-49 y	1	0	20	0	1
28/04/20	0ac861	1	4	8	2	8	8	19	2	06/04/20	02/04/20		0	4			26	0	1	49	1	0	0	0	0	0	0	0	0	0	0	0	1		1		M√©xico		0	0	0	8	1	25-49 y	1	0	26	0	1
28/04/20	1e7912	2	12	19	2	30	19	39	1	13/04/20	09/04/20		0	4			19	0	0	26	1	0	0	0	0	0	0	0	0	0	0	0	0	0	1		M√©xico		0	0	1	8	3	25-49 y	1	0	19	0	1
28/04/20	1e5a64	2	9	28	1	28	28	33	1	05/04/20	02/04/20		0	3			26	0	0	26	1	0	0	0	0	0	0	0	0	0	0	0	0	1	1		M√©xico		0	0	0	8	5	25-49 y	1	0	26	0	1
28/04/20	0114a9	2	12	14	2	18	14	39	1	16/04/20	14/04/20		0	2			14	0	0	33	1	0	0	0	0	0	0	0	0	0	0	0	0	1	1		M√©xico		0	0	1	8	3	25-49 y	1	0	14	0	1
28/04/20	02cca2	2	9	15	2	9	9	11	1	20/03/20	15/03/20		0	5			44	0	0	28	1	0	0	0	0	0	0	0	0	0	0	0	0	0	1		M√©xico		0	0	1	8	5	25-49 y	1	0	44	0	1
28/04/20	13b938	1	4	23	1	15	23	5	1	09/04/20	08/04/20		0	1			20	0	0	47	1	0	0	0	0	0	0	0	0	0	0	0	0		1		M√©xico		0	0	1	8	1	25-49 y	1	0	20	0	1
28/04/20	0693ef	2	4	9	1	9	9	10	2	29/03/20	20/03/20		0	9			39	0	1	48	1	0	0	0	0	1	0	0	0	0	1	0	0		1		M√©xico		1	2	0	7	1	25-49 y	1	0	39	0	1
28/04/20	0d4cdb	2	12	9	1	20	9	3	1	20/04/20	18/04/20		0	2			10	0	0	35	1	0	0	0	0	0	0	0	0	0	0	0	0	0	1		M√©xico		0	0	1	8	3	25-49 y	1	0	10	0	1
28/04/20	1a7564	1	6	25	2	25	25	6	2	03/04/20	28/03/20		0	6			31	0	1	40	1	0	0	0	0	0	0	0	0	0	0	0	0	0	1		M√©xico		0	0	1	8	2	25-49 y	1	0	31	0	1
28/04/20	1880eb	1	12	5	1	5	5	18	1	02/04/20	29/03/20		0	4			30	0	0	38	1	0	0	1	0	0	0	0	0	0	0	0	0	0	1		M√©xico		0	1	0	4	3	25-49 y	1	0	30	0	1
28/04/20	111821	1	12	9	2	9	9	5	1	21/04/20	19/04/20		0	2			9	0	0	32	1	0	0	1	0	0	0	0	0	0	0	1	0	0	1		M√©xico		0	2	0	4	3	25-49 y	1	0	9	0	1
28/04/20	0e9537	1	12	2	1	2	2	4	1	11/04/20	07/04/20		0	4			21	0	0	35	1	0	0	0	0	0	0	0	0	0	0	0	0	1	1		M√©xico		0	0	1	8	3	25-49 y	1	0	21	0	1
28/04/20	015b13	1	12	9	2	9	9	9	1	24/04/20	22/04/20		0	2			6	0	0	41	1	0	0	0	0	0	0	0	0	0	1	0	0	1	1		M√©xico		0	1	0	7	3	25-49 y	1	0	6	0	1
28/04/20	5.00E+93	1	4	23	2	23	23	5	2	19/04/20	16/04/20		0	3			12	0	0	27	1	0	0	0	0	1	0	0	0	0	0	0	0		1		M√©xico		0	1	1	8	1	25-49 y	1	0	12	0	1
28/04/20	0bb5e5	2	12	4	2	4	4	2	1	06/04/20	30/03/20		0	7			29	0	0	42	1	0	0									0	0	0	1		M√©xico		0	0	0		3	25-49 y	1	0	29	0	1
28/04/20	189106	2	12	8	1	8	8	21	1	23/04/20	18/04/20		0	5			10	0	0	34	1	0	0	0	1	0	0	0	0	0	0	0	0	1	1		M√©xico		0	1	1	8	3	25-49 y	1	0	10	0	1
28/04/20	05c03e	2	9	9	2	9	17	7	1	20/03/20	02/03/20		0	18			57	0	0	29	1	0	0	0	0	0	0	0	0	0	0	0	0	1	1		M√©xico		0	0	1	8	5	25-49 y	1	0	57	0	1
28/04/20	01580d	2	12	9	1	9	9	7	1	18/04/20	12/04/20		0	6			16	0	1	43	1	0	0	0	0	0	0	0	0	0	1	0	0	0	1		M√©xico		0	1	0	7	3	25-49 y	1	0	16	0	1
28/04/20	0bacde	2	4	9	1	9	15	33	1	13/04/20	07/04/20		0	6			21	0	0	46	1	0	0	1	0	0	0	0	0	0	0	0	0		1		M√©xico		0	1	1	4	1	25-49 y	1	0	21	0	1
28/04/20	0476f5	2	4	15	2	15	15	109	2	03/04/20	03/04/20	15/04/20	1	0	12	12	12	0	1	47	1	0	0	0	0	0	0	0	0	0	0	0	0		1		M√©xico		0	0	1	8	1	25-49 y	1	1	12	0	1
28/04/20	16e3c5	1	4	23	2	15	23	5	1	23/04/20	18/04/20		0	5			10	0	0	35	1	0	0	0	0	0	0	0	0	0	0	0	1		1		M√©xico		0	0	1	8	1	25-49 y	1	0	10	0	1
28/04/20	1a7322	1	12	26	2	26	26	55	1	13/04/20	09/04/20		0	4			19	0	0	36	1	0	0	0	0	0	0	0	0	0	0	0	0	1	1		M√©xico		0	0	1	8	3	25-49 y	1	0	19	0	1
28/04/20	67739	2	12	10	1	5	10	7	1	19/04/20	14/04/20		0	5			14	0	0	37	1	0	0	0	0	0	0	0	0	0	0	0	0		1		M√©xico		0	0	1	8	3	25-49 y	1	0	14	0	1
28/04/20	0f6bd3	1	12	9	1	9	9	5	1	02/04/20	21/03/20		0	12			38	0	0	48	1	0		0	0	0	0	1	0	0	1	0	0	0	1		M√©xico		0	2	1	5	3	25-49 y	1	0	38	0	1
28/04/20	10eccd	1	4	8	1	8	8	37	2	31/03/20	31/03/20	15/04/20	1	0	15	15	15	0	0	29	1	0	0	1	0	0	0	0	0	0	0	0	0		1		M√©xico		0	1	1	4	1	25-49 y	1	1	15	0	1
28/04/20	142aa7	1	12	9	1	9	9	12	1	18/04/20	13/04/20		0	5			15	0	0	32	1	0	0	1	0	0	0	1	0	0	0	0	0	1	1		M√©xico		0	2	1	2	3	25-49 y	1	0	15	0	1
28/04/20	121828	1	12	9	2	9	9	5	1	02/04/20	02/04/20		0	0			26	0	0	36	1	0	0	0	0	0	0	0	0	0	1	0	0	1	1		M√©xico		0	1	1	7	3	25-49 y	1	0	26	0	1
28/04/20	065d0e	2	12	2	2	25	2	2	1	11/04/20	11/04/20		0	0			17	0	0	37	1	0	0	0	0	0	0	0	0	0	0	0	0	1	1		M√©xico		0	0	0	8	3	25-49 y	1	0	17	0	1
28/04/20	07d081	1	12	26	2	26	26	55	2	11/04/20	08/04/20		0	3			20	0	1	48	1	0	0	0	0	0	0	0	0	0	0	0	0	0	1		M√©xico		0	0	0	8	3	25-49 y	1	0	20	0	1
28/04/20	6.00E+52	2	12	15	1	9	9	5	1	19/04/20	17/04/20		0	2			11	0	0	41	1	0	0	1	0	0	0	0	0	0	0	0	0	1	1		M√©xico		0	1	0	4	3	25-49 y	1	0	11	0	1
28/04/20	19ab77	1	12	9	2	9	9	12	2	26/03/20	21/03/20	05/04/20	1	5	15	10	15	0	1	33	1	0	0	0	1	0	0	0	0	0	0	0	0	1	1		M√©xico		0	1	1	8	3	25-49 y	1	1	15	0	1
28/04/20	116970	1	12	7	2	7	7	109	1	24/04/20	18/04/20		0	6			10	0	0	38	1	0	0	0	0	0	0	0	0	0	0	0	0	1	1		M√©xico		0	0	0	8	3	25-49 y	1	0	10	0	1
28/04/20	076b5a	2	4	27	1	27	27	2	1	17/04/20	09/04/20		0	8			19	0	0	44	1	0	0	1	0	0	0	1	0	0	0	0	0		1		M√©xico		0	2	1	2	1	25-49 y	1	0	19	0	1
28/04/20	17ceb7	1	12	9	1	9	9	5	1	18/04/20	13/04/20		0	5			15	0	0	45	1	0	0	0	0	0	0	0	0	0	0	0	0	0	1		M√©xico		0	0	1	8	3	25-49 y	1	0	15	0	1
28/04/20	0b70b7	2	12	9	2	9	9	16	2	11/04/20	01/04/20		0	10			27	0	1	42	1	0	0	0	0	0	0	1	0	0	0	0	0	0	1		M√©xico		0	1	0	6	3	25-49 y	1	0	27	0	1
28/04/20	056d26	2	12	3	2	7	3	8	1	08/04/20	01/04/20		0	7			27	0	0	40	1	0	0	0	0	0	0	0	0	1	0	0	1	1	1		M√©xico		0	1	0	8	3	25-49 y	1	0	27	0	1
28/04/20	196c6b	2	12	12	2	12	12	66	2	12/04/20	05/04/20		0	7			23	0	1	37	1	0	1	1	0	0	0	0	0	0	0	0	0	0	1		M√©xico		0	1	0	4	3	25-49 y	1	0	23	0	1
28/04/20	0bba98	2	4	25	2	25	25	1	1	23/04/20	22/04/20		0	1			6	0	0	34	1	0	0	0	0	0	0	0	1	0	0	0	0		1		M√©xico		0	0	1	8	1	25-49 y	1	0	6	0	1
28/04/20	0b090f	1	4	2	2	2	2	2	1	14/04/20	07/04/20		0	7			21	0	0	33	1	0	0	0	0	0	0	0	1	0	1	0	0		1		M√©xico		0	1	0	7	1	25-49 y	1	0	21	0	1
28/04/20	1859c4	2	3	2	2	2	2	2	1	13/04/20	10/04/20		0	3			18	0	0	49	1	0	0	0	0	0	0	0	0	0	1	0	0	1	1		M√©xico		0	1	0	7	4	25-49 y	1	0	18	0	1
28/04/20	05dd7b	1	12	9	2	15	9	15	2	08/04/20	03/04/20		0	5			25	1	1	44	1	0	0	0	0	0	1	0	0	0	0	0	1	0	1		M√©xico		1	0	1	8	3	25-49 y	1	0	25	0	1
28/04/20	00cbbd	2	12	28	2	15	28	41	1	25/04/20	25/04/20		0	0			3	0	0	28	1	0	0	0	0	0	0	0	0	0	1	0	0	1	1		M√©xico		0	1	1	7	3	25-49 y	1	0	3	0	1
28/04/20	129453	2	4	15	1	15	15	31	2	19/04/20	18/04/20		0	1			10	0	0	34	1	0	0	0	0	0	0	0	0	0	0	0	0		1		M√©xico		0	0	1	8	1	25-49 y	1	0	10	0	1
28/04/20	09b9c0	1	9	9	1	9	15	99	1	16/03/20	15/03/20		0	1			44	0	0	43	1	0	0	0	0	0	0	0	0	0	0	0	0	1	1		M√©xico		0	0	1	8	5	25-49 y	1	0	44	0	1
28/04/20	13e33f	1	4	2	1	2	2	4	1	01/04/20	22/03/20		0	10			37	0	0	26	1	0	0	0	0	1	0	0	0	0	0	0	0		1		M√©xico		0	1	1	8	1	25-49 y	1	0	37	0	1
28/04/20	167586	2	4	13	1	8	13	77	1	07/04/20	03/04/20		0	4			25	0	0	29	1	0	0	1	0	0	0	1	0	1	0	0	0		1		M√©xico		0	3	1	2	1	25-49 y	1	0	25	0	1
28/04/20	06bd83	1	12	14	2	14	14	47	1	07/04/20	30/03/20		0	8			29	0	0	33	1	0	0	1	0	0	0	0	0	0	1	0	0	1	1		M√©xico		0	2	1	3	3	25-49 y	1	0	29	0	1
28/04/20	1d6e52	1	12	30	2	30	30	193	1	01/04/20	23/03/20		0	9			36	0	0	43	1	0	0	0	0	0	0	0	0	0	0	0	0	0	1		M√©xico		0	0	1	8	3	25-49 y	1	0	36	0	1
28/04/20	16eb98	2	4	30	2	30	30	131	2	20/04/20	12/04/20		0	8			16	0	0	45	1	0	0	0	0	0	0	0	0	0	0	0	0		1		M√©xico		0	0	1	8	1	25-49 y	1	0	16	0	1
28/04/20	16d438	2	4	9	1	9	9	3	1	17/04/20	15/04/20		0	2			13	0	0	31	1	0	0	0	0	0	0	0	0	0	1	0	0		1		M√©xico		0	1	1	7	1	25-49 y	1	0	13	0	1
28/04/20	0c09df	2	12	5	2	15	5	18	1	22/04/20	07/04/20		0	15			21	0	0	43	1	0	0	0	0	0	0	0	0	0	0	0	1	1	1		M√©xico		0	0	0	8	3	25-49 y	1	0	21	0	1
28/04/20	13c691	2	6	30	1	30	30	131	2	17/04/20	13/04/20		0	4			15	0	1	38	1	0	0	1	0	0	0	1	0	0	1	0	0	1	1		M√©xico		0	3	0	1	2	25-49 y	1	0	15	0	1
28/04/20	08c850	2	12	2	2	2	2	2	1	24/04/20	21/04/20		0	3			7	0	0	29	1	0		0	0	0	1	0	0	0	1	0	0	0	1		M√©xico		0	1	1	7	3	25-49 y	1	0	7	0	1
28/04/20	186bea	2	12	9	2	9	9	17	1	13/04/20	11/04/20		0	2			17	0	0	38	1	0	0	0	0	1	0	0	0	0	0	0	0	0	1		M√©xico		0	1	1	8	3	25-49 y	1	0	17	0	1
28/04/20	1e44b9	2	12	9	1	9	9	5	1	17/04/20	07/04/20		0	10			21	0	0	37	1	0	0	0	0	0	0	0	0	0	0	0	0	0	1		M√©xico		0	0	1	8	3	25-49 y	1	0	21	0	1
28/04/20	18f380	2	12	27	2	27	27	4	1	23/04/20	14/04/20		0	9			14	0	0	47	1	0	0	1	0	0	0	1	0	1	0	0	0	1	1		M√©xico		0	3	1	2	3	25-49 y	1	0	14	0	1
28/04/20	1a59ec	1	6	9	2	9	9	7	2	05/04/20	01/04/20		0	4			27	0	1	39	1	0	0	0	0	0	0	0	0	0	0	0	0		1		M√©xico		0	0	1	8	2	25-49 y	1	0	27	0	1
28/04/20	08d9d1	1	12	5	2	5	5	18	1	21/04/20	21/04/20		0	0			7	0	0	49	1	0	0	0	0	0	0	0	0	0	0	0	0	0	1		M√©xico		0	0	0	8	3	25-49 y	1	0	7	0	1
28/04/20	07c7cc	2	4	9	2	15	15	58	1	23/04/20	23/04/20		0	0			5	0	1	46	1	0	0	0	0	0	0	1	0	0	0	0	0		1		M√©xico		0	1	0	6	1	25-49 y	1	0	5	0	1
28/04/20	0954f1	1	12	9	1	9	15	58	1	21/04/20	14/04/20		0	7			14	0	1	38	1	0	0	0	0	0	0	0	0	0	0	0	0	1	1		M√©xico		0	0	0	8	3	25-49 y	1	0	14	0	1
28/04/20	48205	1	12	21	2	21	21	114	2	10/04/20	02/04/20		0	8			26	0	0	49	1	0	0	1	0	0	0	1	0	0	1	0	1	0	1		M√©xico		0	3	0	1	3	25-49 y	1	0	26	0	1
28/04/20	1cc0a7	1	12	9	2	21	15	58	1	17/04/20	17/04/20		0	0			11	0	0	28	1	0	0	0	0	0	0	0	0	0	0	0	0	1	1		M√©xico		0	0	1	8	3	25-49 y	1	0	11	0	1
28/04/20	084a03	1	4	29	2	29	29	5	1	21/04/20	21/04/20		0	0			7	0	0	36	1	0	0	0	0	0	0	0	0	0	0	0	1		1		M√©xico		0	0	1	8	1	25-49 y	1	0	7	0	1
28/04/20	16519	2	12	29	1	21	29	5	1	07/04/20	03/04/20		0	4			25	0	0	37	1	0	0	0	0	0	0	0	0	0	0	0	0	1	1		M√©xico		0	0	1	8	3	25-49 y	1	0	25	0	1
28/04/20	12ac8f	2	12	23	1	23	23	5	1	13/04/20	09/04/20		0	4			19	0	0	25	1	0	0	0	0	0	0	0	0	0	1	0	0	0	1		M√©xico		0	1	1	7	3	25-49 y	1	0	19	0	1
28/04/20	0cbc9d	2	4	9	2	9	9	5	1	16/04/20	13/04/20		0	3			15	0	0	38	1	0	0	0	0	0	0	0	0	0	0	0	0		1		M√©xico		0	0	1	8	1	25-49 y	1	0	15	0	1
28/04/20	08d27f	1	12	21	2	21	21	119	2	13/04/20	12/04/20		0	1			16	0	1	48	1	0	0	0	0	0	0	0	0	0	0	0	0	0	1		M√©xico		0	0	1	8	3	25-49 y	1	0	16	0	1
28/04/20	15ba3f	2	12	9	2	9	9	15	1	20/04/20	14/04/20		0	6			14	0	0	48	1	0	0	0	0	0	0	1	0	0	1	0	0	0	1		M√©xico		0	2	1	5	3	25-49 y	1	0	14	0	1
28/04/20	13dacf	1	4	3	2	3	3	3	1	19/04/20	13/04/20		0	6			15	0	0	37	1	0	0	0	0	0	0	1	1	0	0	0	0		1		M√©xico		0	1	1	6	1	25-49 y	1	0	15	0	1
28/04/20	04a292	2	12	9	2	9	9	16	1	25/03/20	17/03/20		0	8			42	0	0	32	1	0	0	1	0	0	0	1	0	0	1	0	1	1	1		M√©xico		0	3	1	1	3	25-49 y	1	0	42	0	1
28/04/20	145c8f	2	12	19	2	5	19	26	1	24/03/20	20/03/20		0	4			39	0	0	29	1	0	0	0	0	0	0	0	0	0	1	0	0	0	1		M√©xico		0	1	1	7	3	25-49 y	1	0	39	0	1
28/04/20	11d759	2	9	5	2	5	5	35	1	17/03/20	16/03/20		0	1			43	0	0	44	1	0	0	1	0	0	0	0	0	0	0	0	0	0	1		M√©xico		0	1	1	4	5	25-49 y	1	0	43	0	1
28/04/20	1571fc	2	4	9	1	9	9	2	1	16/04/20	14/04/20		0	2			14	0	0	29	1	0	0	1	0	0	0	0	0	0	0	0	0		1		M√©xico		0	1	0	4	1	25-49 y	1	0	14	0	1
28/04/20	117c19	2	4	15	1	15	15	39	1	16/04/20	13/04/20		0	3			15	0	0	31	1	0	0									0	0		1		M√©xico		0	0	1		1	25-49 y	1	0	15	0	1
28/04/20	0cdc13	1	4	1	1	1	1	1	1	22/04/20	20/04/20		0	2			8	0	0	30	1	0	0	0	0	0	0	1	1	1	0	0	1		1		M√©xico		0	2	0	6	1	25-49 y	1	0	8	0	1
28/04/20	18f591	2	4	15	1	15	15	33	1	22/04/20	16/04/20		0	6			12	0	0	39	1	0	0	0	0	0	0	0	0	0	0	0	0		1		M√©xico		0	0	0	8	1	25-49 y	1	0	12	0	1
28/04/20	173da7	1	4	23	1	23	23	5	2	25/03/20	19/03/20		0	6			40	0	1	44	1	0	0	0	0	0	0	0	0	0	0	0	0	0	1		M√©xico		0	0	0	8	1	25-49 y	1	0	40	0	1
28/04/20	0c0bde	2	3	15	1	15	15	33	1	10/04/20	05/04/20		0	5			23	0	0	29	1	0	0	0	0	0	0	0	0	0	0	1	0	0	1		M√©xico		0	1	0	8	4	25-49 y	1	0	23	0	1
28/04/20	86713	2	4	2	2	7	2	4	2	09/04/20	05/04/20		0	4			23	0	1	40	1	0	0	0	0	0	0	0	0	0	0	0	0		1		M√©xico		0	0	0	8	1	25-49 y	1	0	23	0	1
28/04/20	15a0f2	2	12	2	2	2	2	4	1	13/04/20	11/04/20		0	2			17	0	0	33	1	0	0	0	0	0	0	0	0	0	1	0	0	1	1		M√©xico		0	1	1	7	3	25-49 y	1	0	17	0	1
28/04/20	011b44	1	12	23	2	6	23	5	1	30/03/20	28/03/20		0	2			31	0	0	36	1	0	0	0	0	0	0	0	0	0	0	0	0	0	1		M√©xico		0	0	1	8	3	25-49 y	1	0	31	0	1
28/04/20	0e471f	1	4	23	1	21	23	5	1	06/04/20	02/04/20		0	4			26	0	0	49	1	0	1	0	0	0	0	1	0	0	1	0	0		1		M√©xico		0	2	1	5	1	25-49 y	1	0	26	0	1
28/04/20	0cbb85	2	12	25	2	25	25	6	1	03/04/20	24/03/20		0	10			35	0	0	47	1	0	0	0	0	0	0	0	0	0	1	0	0	0	1		M√©xico		0	1	1	7	3	25-49 y	1	0	35	0	1
28/04/20	110a47	1	4	15	2	19	15	81	1	10/04/20	08/04/20		0	2			20	0	0	27	1	0	0	0	0	0	0	0	0	0	1	0	0		1		M√©xico		0	1	1	7	1	25-49 y	1	0	20	0	1
28/04/20	0d3e9a	2	4	9	1	9	9	7	1	16/04/20	15/04/20		0	1			13	0	0	48	1	0	0	1	0	0	0	0	0	0	0	0	0		1		M√©xico		0	1	1	4	1	25-49 y	1	0	13	0	1
28/04/20	0deba1	1	12	9	1	9	9	3	1	26/03/20	24/03/20		0	2			35	0	0	34	1	0	0	0	0	0	0	0	0	0	0	0	0	0	1		M√©xico		0	0	1	8	3	25-49 y	1	0	35	0	1
28/04/20	03c1e7	2	4	2	2	14	2	2	1	17/04/20	09/04/20		0	8			19	0	0	39	1	0	0	1	0	0	0	1	0	0	0	0	0		1		M√©xico		0	2	1	2	1	25-49 y	1	0	19	0	1
28/04/20	169549	1	6	30	1	12	30	28	1	12/04/20	12/04/20		0	0			16	0	0	31	1	0	0	0	0	0	0	0	0	0	0	0	0	1	1		M√©xico		0	0	0	8	2	25-49 y	1	0	16	0	1
28/04/20	1ad4c0	2	4	9	1	9	9	7	1	16/04/20	06/04/20		0	10			22	0	0	32	1	0	0	0	0	0	0	0	0	0	0	0	0		1		M√©xico		0	0	0	8	1	25-49 y	1	0	22	0	1
28/04/20	0275dc	1	12	19	2	19	19	10	1	12/04/20	06/04/20		0	6			22	0	0	41	1	0	0	0	0	0	0	0	0	0	0	0	0	0	1		M√©xico		0	0	0	8	3	25-49 y	1	0	22	0	1
28/04/20	0bd34a	2	9	15	2	9	9	16	2	25/03/20	14/03/20	06/04/20	1	11	23	12	23	1	1	44	1	0	0	0	0	0	0	0	0	0	1	0	0	1	1		M√©xico		1	1	1	7	5	25-49 y	1	1	23	0	1
28/04/20	06face	2	4	15	1	15	15	33	1	16/04/20	14/04/20		0	2			14	0	0	37	1	0	0	0	0	0	0	0	0	0	0	0	0		1		M√©xico		0	0	0	8	1	25-49 y	1	0	14	0	1
28/04/20	11220b	1	4	15	2	13	15	121	1	23/04/20	21/04/20		0	2			7	0	0	35	1	0	0	1	0	0	0	0	0	0	0	0	0		1		M√©xico		0	1	1	4	1	25-49 y	1	0	7	0	1
28/04/20	1157cf	2	4	3	2	3	3	3	1	22/04/20	18/04/20		0	4			10	0	0	47	1	0	0	0	0	0	0	1	1	0	0	0	0		1		M√©xico		0	1	0	6	1	25-49 y	1	0	10	0	1
28/04/20	01644c	2	11	9	1	9	9	7	2	14/04/20	10/04/20		0	4			18	0	1	29	1	0	0	0	0	0	0	1	0	1	0	0	0	0	1		M√©xico		0	2	0	6	4	25-49 y	1	0	18	0	1
28/04/20	1b6390	1	12	22	2	15	22	6	2	09/04/20	07/04/20		0	2			21	0	0	45	1	0	0	0	0	0	0	0	0	0	1	0	0	0	1		M√©xico		0	1	1	7	3	25-49 y	1	0	21	0	1
28/04/20	02294a	2	4	2	1	25	2	4	1	01/04/20	01/04/20		0	0			27	0	0	48	1	0	0	0	0	0	0	0	0	0	0	0	0		1		M√©xico		0	0	1	8	1	25-49 y	1	0	27	0	1
28/04/20	15a1ff	2	12	2	1	2	2	2	1	24/04/20	23/04/20		0	1			5	0	0	35	1	0		0	0	0	0	0	0	0	0	0	0	1	1		M√©xico		0	0	0	8	3	25-49 y	1	0	5	0	1
28/04/20	0ea3bb	1	4	23	2	23	23	5	1	06/04/20	31/03/20		0	6			28	0	0	42	1	0	0	0	0	0	0	0	0	0	1	0	0		1		M√©xico		0	1	1	7	1	25-49 y	1	0	28	0	1
28/04/20	13e65f	1	12	2	1	2	2	2	1	14/04/20	10/04/20		0	4			18	0	0	33	1	0	0	0	0	0	0	0	0	0	0	0	0	1	1		M√©xico		0	0	1	8	3	25-49 y	1	0	18	0	1
28/04/20	19eef2	1	12	5	1	5	5	7	1	13/04/20	30/03/20		0	14			29	0	0	47	1	0	0	1	0	0	0	0	0	0	0	0	0		1		M√©xico		0	1	1	4	3	25-49 y	1	0	29	0	1
28/04/20	0f369c	2	4	23	2	28	23	5	1	23/04/20	18/04/20		0	5			10	0	0	34	1	0	0	0	0	0	0	0	0	0	0	0	0		1		M√©xico		0	0	1	8	1	25-49 y	1	0	10	0	1
28/04/20	12acc7	2	4	2	2	2	2	2	1	09/04/20	07/04/20		0	2			21	0	0	35	1	0	0	0	0	0	0	0	0	0	0	0	0		1		M√©xico		0	0	0	8	1	25-49 y	1	0	21	0	1
28/04/20	0f5462	2	12	25	1	25	25	15	1	21/04/20	20/04/20		0	1			8	0	0	49	1	0	0	1	0	0	0	1	0	0	0	0	0	0	1		M√©xico		0	2	0	2	3	25-49 y	1	0	8	0	1
28/04/20	14fdbe	2	4	9	2	12	9	15	1	04/04/20	31/03/20		0	4			28	0	0	31	1	0	0	0	0	0	0	0	0	0	0	0	1		1		M√©xico		0	0	1	8	1	25-49 y	1	0	28	0	1
28/04/20	03145b	2	4	9	1	9	9	12	1	13/04/20	12/04/20		0	1			16	0	0	48	1	0	0	1	0	0	0	1	0	0	0	0	0		1		M√©xico		0	2	1	2	1	25-49 y	1	0	16	0	1
28/04/20	14521a	1	4	18	2	18	18	17	1	23/04/20	21/04/20		0	2			7	0	0	31	1	0	0	0	0	0	0	0	0	0	0	0	0		1		M√©xico		0	0	0	8	1	25-49 y	1	0	7	0	1
28/04/20	0a5102	1	12	23	2	23	23	8	2	18/04/20	13/04/20	19/04/20	1	5	6	1	6	1	1	38	1	0	0	0	0	0	0	0	0	0	1	0	0	0	1		M√©xico		0	1	0	7	3	25-49 y	1	1	6	0	1
28/04/20	14919e	2	12	30	2	30	30	143	1	03/04/20	31/03/20		0	3			28	0	0	48	1	0	0	0	0	0	0	0	0	0	0	0	0	0	1		M√©xico		0	0	1	8	3	25-49 y	1	0	28	0	1
28/04/20	041a4f	1	4	8	2	30	8	37	2	02/04/20	02/04/20	18/04/20	1	0	16	16	16	0	0	38	1	0	0	0	0	0	0	0	0	0	0	0	0		1		M√©xico		0	0	0	8	1	25-49 y	1	1	16	0	1
28/04/20	05fc6d	2	12	13	2	13	13	48	2	24/04/20	20/04/20		0	4			8	0	0	41	1	0	0	0	0	0	0	0	0	0	0	0	0	0	1		M√©xico		0	0	0	8	3	25-49 y	1	0	8	0	1
28/04/20	0bcab5	2	4	2	2	25	2	4	2	07/04/20	07/04/20		0	0			21	0	1	49	1	0	0	0	0	0	0	0	0	0	0	0	0		1		M√©xico		0	0	0	8	1	25-49 y	1	0	21	0	1
28/04/20	132fa5	2	4	9	1	16	9	17	1	20/04/20	17/04/20		0	3			11	0	0	35	1	0	0	0	0	0	0	0	0	0	0	0	0		1		M√©xico		0	0	0	8	1	25-49 y	1	0	11	0	1
28/04/20	0410ca	2	4	30	1	15	30	178	2	13/04/20	08/04/20		0	5			20	0	0	49	1	0	0	0	0	0	0	0	0	0	0	0	0		1		M√©xico		0	0	1	8	1	25-49 y	1	0	20	0	1
28/04/20	066abd	1	12	9	2	9	9	12	1	26/03/20	14/03/20		0	12			45	0	0	45	1	0	0	0	0	0	0	0	0	0	0	0	0	1	1		M√©xico		0	0	1	8	3	25-49 y	1	0	45	0	1
28/04/20	090fab	2	4	30	2	30	30	193	1	13/04/20	11/04/20		0	2			17	0	0	40	1	0	0	0	0	0	0	0	0	0	0	0	0		1		M√©xico		0	0	0	8	1	25-49 y	1	0	17	0	1
28/04/20	0723bb	1	12	15	2	15	15	118	2	15/04/20	01/04/20		0	14			27	0	1	44	1	0	0	0	0	0	0	0	0	0	0	0	0		1		M√©xico		0	0	1	8	3	25-49 y	1	0	27	0	1
28/04/20	193140	2	12	21	1	99	21	191	1	25/03/20	21/03/20		0	4			38	0	0	46	0	0	0	1	1	0	0	1	1	0	0	0	0	0	1		Estados Unidos de Am√©rica		0	3	0	2	3	25-49 y	1	0	38	0	1
28/04/20	1c7e4f	1	12	9	1	25	9	16	1	19/03/20	17/03/20		0	2			42	0	0	30	1	0	0	0	0	0	0	0	0	0	0	0	0	0	1		M√©xico		0	0	1	8	3	25-49 y	1	0	42	0	1
28/04/20	112ee0	1	12	9	2	9	9	5	2	17/04/20	10/04/20		0	7			18	0	1	44	1	0	0	1	0	0	0	1	0	1	0	0	0	0	1		M√©xico		0	3	1	2	3	25-49 y	1	0	18	0	1
28/04/20	04cd01	2	4	2	1	2	2	2	1	20/04/20	07/04/20		0	13			21	0	0	40	1	0	0	0	0	0	0	0	0	0	0	0	0		1		M√©xico		0	0	1	8	1	25-49 y	1	0	21	0	1
28/04/20	18ae15	1	12	9	1	9	9	12	1	17/04/20	16/04/20		0	1			12	0	0	44	1	0	0	0	0	0	0	0	0	0	0	0	0	1	1		M√©xico		0	0	1	8	3	25-49 y	1	0	12	0	1
28/04/20	125baf	2	4	2	2	2	2	4	2	08/04/20	08/04/20		0	0			20	0	1	38	1	0	0	0	0	0	0	0	0	0	0	0	0		1		M√©xico		0	0	1	8	1	25-49 y	1	0	20	0	1
28/04/20	1327bf	2	12	16	2	16	16	103	1	14/04/20	13/04/20		0	1			15	0	0	44	1	0	0	0	0	0	0	0	0	0	0	0	0	1	1		M√©xico		0	0	0	8	3	25-49 y	1	0	15	0	1
28/04/20	18ae31	2	4	15	1	15	15	58	1	20/04/20	15/04/20		0	5			13	0	0	34	1	0	0	1	0	0	0	1	0	0	1	0	0		1		M√©xico		0	3	1	1	1	25-49 y	1	0	13	0	1
28/04/20	69694	2	4	15	2	15	15	33	1	21/04/20	16/04/20		0	5			12	0	0	28	1	0	0	1	0	0	0	1	0	0	0	0	0		1		M√©xico		0	2	1	2	1	25-49 y	1	0	12	0	1
28/04/20	01d8ad	1	12	16	1	16	16	112	2	17/04/20	12/04/20		0	5			16	0	1	33	1	0	0	1	0	0	0	1	1	0	0	0	0		1		M√©xico		0	2	1	2	3	25-49 y	1	0	16	0	1
28/04/20	08aa94	2	4	9	2	9	15	104	2	09/04/20	29/03/20		0	11			30	0	1	36	1	0	0	0	0	1	0	0	0	0	0	1	0		1		M√©xico		0	2	0	8	1	25-49 y	1	0	30	0	1
28/04/20	70881	1	12	7	1	7	7	109	1	23/04/20	17/04/20		0	6			11	0	0	45	1	0	0	0	0	1	1	0	0	0	0	0	0	1	1		M√©xico		0	1	0	8	3	25-49 y	1	0	11	0	1
28/04/20	1b3902	2	4	9	2	9	9	10	1	19/03/20	18/03/20		0	1			41	0	0	27	1	0	0	0	0	0	0	0	0	0	0	0	0		1		M√©xico		0	0	1	8	1	25-49 y	1	0	41	0	1
28/04/20	14440f	1	4	25	1	25	25	6	1	14/04/20	12/04/20		0	2			16	0	0	33	1	0	0	0	0	0	0	1	0	0	0	1	0		1		M√©xico		0	2	0	6	1	25-49 y	1	0	16	0	1
28/04/20	03c658	1	4	9	2	9	9	15	2	07/04/20	01/04/20		0	6			27	0	1	43	1	0	0	0	0	0	0	0	0	0	0	0	0		1		M√©xico		0	0	0	8	1	25-49 y	1	0	27	0	1
28/04/20	152643	1	12	9	2	13	13	1	2	20/04/20	12/04/20		0	8			16	0	1	28	1	0	0	0	0	0	0	0	0	0	0	1	0	0	1		M√©xico		0	1	0	8	3	25-49 y	1	0	16	0	1
28/04/20	0f61b5	1	12	15	2	15	15	106	2	11/04/20	04/04/20		0	7			24	0	1	40	1	0	0	0	0	0	0	0	0	0	0	0	0	1	1		M√©xico		0	0	1	8	3	25-49 y	1	0	24	0	1
28/04/20	19a0e2	1	4	23	1	27	23	8	2	22/04/20	18/04/20	23/04/20	1	4	5	1	5	0	1	47	1	0	0	0	0	0	0	1	0	0	0	0	0		1		M√©xico		0	1	0	6	1	25-49 y	1	1	5	0	1
28/04/20	1d03e9	2	4	23	1	23	23	5	1	22/04/20	19/04/20		0	3			9	0	0	27	1	0	0	1	0	0	0	1	0	0	0	0	0		1		M√©xico		0	2	1	2	1	25-49 y	1	0	9	0	1
28/04/20	153a5e	2	12	5	1	15	5	33	1	22/04/20	20/04/20		0	2			8	0	0	31	1	0	0	0	0	0	0	0	0	0	0	0	0		1		M√©xico		0	0	1	8	3	25-49 y	1	0	8	0	1
28/04/20	075b26	1	9	9	1	15	9	16	1	19/03/20	16/03/20		0	3			43	0	0	34	1	0	0	0	0	0	0	0	0	0	1	0	0	1	1		M√©xico		0	1	0	7	5	25-49 y	1	0	43	0	1
28/04/20	042fbb	1	4	3	1	9	3	8	1	31/03/20	28/03/20		0	3			31	0	0	25	1	0	0		0	0	0	0	0	0	0	0	0		1		M√©xico		0	0	1	8	1	25-49 y	1	0	31	0	1
28/04/20	188ab3	1	4	31	1	17	31	50	1	25/04/20	21/04/20		0	4			7	0	0	29	1	0	0	0	0	0	0	0	0	0	0	0	0		1		M√©xico		0	0	1	8	1	25-49 y	1	0	7	0	1
28/04/20	0c19cb	2	4	1	1	1	1	1	1	21/04/20	20/04/20		0	1			8	0	0	28	1	0	0	0	0	0	0	0	0	0	0	0	0		1		M√©xico		0	0	1	8	1	25-49 y	1	0	8	0	1
28/04/20	191f80	2	9	25	2	25	25	6	2	15/04/20	10/04/20		0	5			18	0	0	37	1	0	0	1	0	0	0	1	0	0	1	0	0	1	1		M√©xico		1	3	1	1	5	25-49 y	1	0	18	0	1
28/04/20	0cf4d9	2	12	2	1	25	2	4	1	21/04/20	16/04/20		0	5			12	0	0	26	1	0	0	0	0	0	0	1	0	0	0	0	0	0	1		M√©xico		0	1	1	6	3	25-49 y	1	0	12	0	1
28/04/20	0a85df	1	13	21	1	21	21	114	1	13/04/20	30/03/20		0	14			29	0	0	34	1	0	0	0	0	0	0	0	0	0	0	0	0	0	1		M√©xico		0	0	0	8	4	25-49 y	1	0	29	0	1
28/04/20	0b969a	1	12	9	1	15	15	58	2	07/04/20	01/04/20		0	6			27	1	1	37	1	1	0	0	0	0	0	0	0	0	0	0	0	0	1		M√©xico		1	0	1	8	3	25-49 y	1	0	27	0	1
28/04/20	192f9e	2	9	25	2	25	25	6	1	14/04/20	14/04/20		0	0			14	0	0	28	1	0	0	0	0	0	0	0	0	0	0	0	1	1	1		M√©xico		0	0	1	8	5	25-49 y	1	0	14	0	1
28/04/20	8045	1	12	13	2	13	13	23	2	22/04/20	19/04/20		0	3			9	0	1	44	1	0	0	0	0	0	0	0	0	0	0	0	0	1	1		M√©xico		0	0	0	8	3	25-49 y	1	0	9	0	1
28/04/20	025edb	1	4	1	1	1	1	1	1	08/04/20	05/04/20		0	3			23	0	0	48	1	0	0	0	0	0	0	0	0	0	0	0	0		1		M√©xico		0	0	0	8	1	25-49 y	1	0	23	0	1
28/04/20	04b311	1	4	9	1	9	9	6	1	18/04/20	18/04/20		0	0			10	0	0	32	1	0	0	0	0	0	0	0	0	0	0	0	0		1		M√©xico		0	0	0	8	1	25-49 y	1	0	10	0	1
28/04/20	020c9c	1	4	9	2	9	9	7	2	14/04/20	14/04/20		0	0			14	0	1	47	1	0	0	0	0	0	0	0	0	0	0	0	0		1		M√©xico		0	0	0	8	1	25-49 y	1	0	14	0	1
28/04/20	0e92aa	2	4	15	1	9	15	70	1	16/04/20	11/04/20		0	5			17	0	0	31	1	0	0	0	0	0	0	0	0	0	0	0	0		1		M√©xico		0	0	0	8	1	25-49 y	1	0	17	0	1
28/04/20	051a3e	1	4	9	2	9	9	8	1	14/04/20	06/04/20		0	8			22	0	0	49	1	0	0	0	0	0	0	0	0	0	0	0	0		1		M√©xico		0	0	1	8	1	25-49 y	1	0	22	0	1
28/04/20	082ea5	1	4	3	2	3	3	8	1	09/04/20	03/04/20		0	6			25	0	0	44	1	0	0	1	0	0	0	0	0	0	0	0	0		1		M√©xico		0	1	1	4	1	25-49 y	1	0	25	0	1
28/04/20	07c6ef	2	12	24	2	24	24	28	1	05/04/20	31/03/20		0	5			28	0	0	33	1	0	0	0	0	0	0	0	0	0	0	0	0	0	1		M√©xico		0	0	1	8	3	25-49 y	1	0	28	0	1
28/04/20	0158d1	1	12	9	2	9	9	12	1	17/04/20	15/04/20		0	2			13	0	0	42	1	0	0	0	0	0	0	0	0	0	1	0	0	0	1		M√©xico		0	1	0	7	3	25-49 y	1	0	13	0	1
28/04/20	0f9b00	2	12	9	1	9	9	8	1	14/04/20	13/04/20		0	1			15	0	0	33	1	0	0	0	0	0	0	0	0	0	1	0	1	1	1		M√©xico		0	1	0	7	3	25-49 y	1	0	15	0	1
28/04/20	096c30	2	12	15	2	15	15	87	2	19/04/20	13/04/20		0	6			15	0	0	39	1	0	0	0	0	0	0	0	1	0	0	0	0	0	1		M√©xico		0	0	1	8	3	25-49 y	1	0	15	0	1
28/04/20	035c7f	2	12	9	1	9	9	9	1	20/04/20	15/04/20		0	5			13	0	0	44	1	0	0	1	0	0	0	0	0	0	0	0	0	1	1		M√©xico		0	1	1	4	3	25-49 y	1	0	13	0	1
28/04/20	167d62	2	4	9	1	9	9	16	1	15/04/20	14/04/20		0	1			14	0	0	40	1	0	0	0	0	0	0	0	0	0	0	0	0		1		M√©xico		0	0	1	8	1	25-49 y	1	0	14	0	1
28/04/20	0d0402	1	12	9	1	9	9	6	2	14/04/20	12/04/20		0	2			16	0	1	44	1	0	0	1	0	0	0	0	0	0	0	0	0	0	1		M√©xico		0	1	0	4	3	25-49 y	1	0	16	0	1
28/04/20	0599b1	1	12	13	2	13	13	3	1	25/04/20	20/04/20		0	5			8	0	0	46	1	0	0	0	0	0	0	0	0	0	0	0	0	0	1		M√©xico		0	0	1	8	3	25-49 y	1	0	8	0	1
28/04/20	103941	2	4	9	2	9	9	17	1	21/04/20	17/04/20		0	4			11	0	0	40	1	0	0	0	0	0	0	0	0	0	0	0	1		1		M√©xico		0	0	1	8	1	25-49 y	1	0	11	0	1
28/04/20	188381	2	12	11	2	11	11	20	1	15/04/20	11/04/20		0	4			17	0	0	37	1	0	0	0	0	0	0	0	0	0	1	0	0		1		M√©xico		0	1	1	7	3	25-49 y	1	0	17	0	1
28/04/20	08f75d	1	4	23	1	23	23	5	1	03/04/20	01/04/20		0	2			27	0	0	28	1	0	0	0	0	0	0	0	0	0	1	0	0		1		M√©xico		0	1	1	7	1	25-49 y	1	0	27	0	1
28/04/20	0bd950	2	12	25	1	9	25	6	1	17/03/20	15/03/20		0	2			44	0	0	26	1	0	0	0	0	0	0	0	0	0	0	0	0	0	1		M√©xico		0	0	1	8	3	25-49 y	1	0	44	0	1
28/04/20	119b76	1	4	21	2	21	21	114	1	23/03/20	23/03/20		0	0			36	0	0	49	1	0	0	0	0	0	0	0	0	0	0	0	0		1		M√©xico		0	0	0	8	1	25-49 y	1	0	36	0	1
28/04/20	1c5b36	1	4	25	2	2	25	6	1	12/04/20	08/04/20		0	4			20	0	0	31	1	0	0	0	0	0	0	0	0	0	0	0	0		1		M√©xico		0	0	1	8	1	25-49 y	1	0	20	0	1
28/04/20	1b43bb	2	4	21	2	21	21	114	1	24/03/20	20/03/20		0	4			39	0	0	49	1	0	0	0	0	0	0	0	0	0	0	0	0		1		M√©xico		0	0	1	8	1	25-49 y	1	0	39	0	1
28/04/20	6689	2	4	9	2	15	15	68	1	24/04/20	22/04/20		0	2			6	0	0	32	1	0	0	0	0	0	0	0	0	0	0	0	0		1		M√©xico		0	0	1	8	1	25-49 y	1	0	6	0	1
28/04/20	117c86	2	4	15	1	15	15	121	1	13/04/20	08/04/20		0	5			20	0	0	33	1	0	0	0	0	0	0	1	0	0	1	0	0		1		M√©xico		0	2	1	5	1	25-49 y	1	0	20	0	1
28/04/20	14ab90	1	4	15	2	15	15	81	2	12/04/20	12/04/20		0	0			16	0	0	49	1	0	0	0	0	0	0	0	1	0	0	0	0		1		M√©xico		0	0	1	8	1	25-49 y	1	0	16	0	1
28/04/20	17ebd2	1	4	18	2	19	18	17	1	20/04/20	14/04/20		0	6			14	0	0	46	1	0	0	0	0	0	0	1	0	0	0	0	0		1		M√©xico		0	1	0	6	1	25-49 y	1	0	14	0	1
28/04/20	037c2d	1	12	32	1	32	32	20	1	15/04/20	13/04/20		0	2			15	0	0	45	1	0	0	0	0	0	0	0	0	0	0	0	0	1	1		M√©xico		0	0	1	8	3	25-49 y	1	0	15	0	1
28/04/20	18247c	1	6	9	1	9	9	17	2	21/04/20	11/04/20		0	10			17	0	0	25	1	0	0	0	0	0	1	0	1	0	1	0	0	0	1		M√©xico		0	1	0	7	2	25-49 y	1	0	17	0	1
28/04/20	09b7f1	2	12	9	1	15	9	7	1	22/04/20	19/04/20		0	3			9	0	0	36	1	0	0	0	0	0	0	0	0	0	1	0	0	1	1		M√©xico		0	1	1	7	3	25-49 y	1	0	9	0	1
28/04/20	1e7968	1	12	21	2	21	21	114	2	30/03/20	28/03/20	06/04/20	1	2	9	7	9	1	1	49	1	0	0	1	0	0	0	1	0	0	0	0	0	0	1		M√©xico		1	2	0	2	3	25-49 y	1	1	9	0	1
28/04/20	19b849	1	6	9	2	9	9	10	2	24/04/20	22/04/20		0	2			6	0	1	42	1	0	0	1	0	0	0	0	0	0	1	0	0	1	1		M√©xico		0	2	0	3	2	25-49 y	1	0	6	0	1
28/04/20	1c2598	2	9	30	2	30	30	87	1	26/03/20	20/03/20		0	6			39	0	0	49	1	0	0	0	0	0	0	1	0	0	0	0	1	0	1		M√©xico		0	1	1	6	5	25-49 y	1	0	39	0	1
28/04/20	072efa	2	12	13	2	15	13	51	1	01/04/20	31/03/20		0	1			28	0	0	43	1	0	0	0	0	0	0	0	0	0	0	0	0	0	1		M√©xico		0	0	1	8	3	25-49 y	1	0	28	0	1
28/04/20	0dfaf2	2	12	27	2	27	27	13	2	16/04/20	05/04/20		0	11			23	0	0	27	1	0		0	0	0	0	0	0	0	1	0	0	1	1		M√©xico		0	1	1	7	3	25-49 y	1	0	23	0	1
28/04/20	12829e	2	6	25	1	25	25	12	1	17/04/20	13/04/20		0	4			15	0	0	39	1	0	1	0	0	0	0	0	0	0	0	0	1	1	1		M√©xico		0	0	1	8	2	25-49 y	1	0	15	0	1
28/04/20	0ad382	2	12	9	1	9	9	3	1	16/04/20	13/04/20		0	3			15	0	0	41	1	0	0	1	0	0	0	1	0	0	1	0	0	0	1		M√©xico		0	3	1	1	3	25-49 y	1	0	15	0	1
28/04/20	0ba267	2	4	9	1	15	15	121	1	15/04/20	12/04/20		0	3			16	0	0	33	1	0	0	0	0	0	0	0	0	0	0	0	0		1		M√©xico		0	0	1	8	1	25-49 y	1	0	16	0	1
28/04/20	10cc29	2	12	9	1	15	15	24	1	21/04/20	15/04/20		0	6			13	0	0	35	1	0	0	1	0	0	0	1	0	0	1	0	0	1	1		M√©xico		0	3	1	1	3	25-49 y	1	0	13	0	1
28/04/20	03333e	1	4	27	1	27	27	12	1	18/04/20	10/04/20		0	8			18	0	0	38	1	0	0	0	0	0	0	0	0	0	1	0	0		1		M√©xico		0	1	0	7	1	25-49 y	1	0	18	0	1
28/04/20	17ea4d	2	4	9	2	9	9	7	2	03/04/20	24/03/20		0	10			35	0	0	44	1	0	0	1	0	0	0	1	1	0	0	0	0		1		M√©xico		0	2	0	2	1	25-49 y	1	0	35	0	1
28/04/20	199afd	2	4	15	2	15	15	58	2	19/04/20	11/04/20		0	8			17	0	0	34	1	0	0	0	0	0	0	1	0	1	0	0	0		1		M√©xico		0	2	1	6	1	25-49 y	1	0	17	0	1
28/04/20	00d679	2	12	21	1	21	21	119	1	20/03/20	18/03/20		0	2			41	0	0	39	1	0	0	1	0	0	0	0	0	0	0	0	0	1	1		M√©xico		0	1	1	4	3	25-49 y	1	0	41	0	1
28/04/20	82022	2	4	15	1	9	9	11	1	13/04/20	06/04/20		0	7			22	0	0	37	1	0	0	0	0	0	0	0	0	0	0	0	0		1		M√©xico		0	0	1	8	1	25-49 y	1	0	22	0	1
28/04/20	1a315a	2	12	9	1	9	9	7	1	15/04/20	10/04/20		0	5			18	0	0	42	1	0	0	0	0	0	0	0	0	0	0	0	0	0	1		M√©xico		0	0	1	8	3	25-49 y	1	0	18	0	1
28/04/20	0ebdda	1	12	27	2	27	27	8	2	26/04/20	14/04/20		0	12			14	0	0	38	1	0	0	0	0	0	0	0	0	0	1	0	0	0	1		M√©xico		0	1	0	7	3	25-49 y	1	0	14	0	1
28/04/20	0fde94	2	12	9	2	9	9	5	1	23/04/20	22/04/20		0	1			6	0	0	32	1	0	0	0	0	0	0	0	0	0	0	0	0	1	1		M√©xico		0	0	1	8	3	25-49 y	1	0	6	0	1
28/04/20	00c7bc	1	12	23	2	4	23	5	1	15/04/20	10/04/20		0	5			18	0	0	35	1	0	0	0	0	0	0	0	0	0	0	0	0	0	1		M√©xico		0	0	1	8	3	25-49 y	1	0	18	0	1
28/04/20	08f323	2	12	27	2	27	27	4	1	15/04/20	11/04/20		0	4			17	0	0	31	1	0	0	0	0	0	0	0	0	0	0	0	0	1	1		M√©xico		0	0	0	8	3	25-49 y	1	0	17	0	1
28/04/20	4.00E+202	1	12	9	2	9	9	5	1	28/03/20	20/03/20		0	8			39	0	0	35	1	0	0	0	0	0	0	0	0	0	0	0	1	1	1		M√©xico		0	0	1	8	3	25-49 y	1	0	39	0	1
28/04/20	0e7978	1	12	17	1	15	17	7	1	14/04/20	13/04/20		0	1			15	0	0	44	1	0	0	0	0	0	0	0	0	0	0	0	1	0	1		M√©xico		0	0	1	8	3	25-49 y	1	0	15	0	1
28/04/20	0d1c6b	1	4	31	2	31	31	50	1	17/04/20	16/04/20		0	1			12	0	0	38	1	0	0	0	0	0	0	1	0	0	0	0	0		1		M√©xico		0	1	1	6	1	25-49 y	1	0	12	0	1
28/04/20	001a1f	2	12	9	2	9	9	7	1	25/04/20	23/04/20		0	2			5	0	0	45	1	0	0	0	0	0	0	0	0	0	0	0	0	0	1		M√©xico		0	0	1	8	3	25-49 y	1	0	5	0	1
28/04/20	169bc6	2	12	11	2	15	11	17	1	16/04/20	14/04/20		0	2			14	0	0	36	1	0		0	0	0	0	0	0	0	0	0	0	0	1		M√©xico		0	0	1	8	3	25-49 y	1	0	14	0	1
28/04/20	1d43e2	2	4	25	1	25	25	6	1	17/04/20	15/04/20		0	2			13	0	0	46	1	0	0	0	0	0	0	1	0	0	0	0	0		1		M√©xico		0	1	1	6	1	25-49 y	1	0	13	0	1
28/04/20	151890	2	12	9	2	9	9	3	1	22/04/20	16/04/20		0	6			12	0	0	27	1	0	0	1	0	0	0	0	0	0	1	0	0	1	1		M√©xico		0	2	1	3	3	25-49 y	1	0	12	0	1
28/04/20	195462	2	4	15	1	15	15	120	1	08/04/20	07/04/20		0	1			21	0	0	30	1	0	0	0	0	0	0	0	0	0	0	0	0		1		M√©xico		0	0	1	8	1	25-49 y	1	0	21	0	1
28/04/20	1b1094	1	12	12	2	12	12	1	2	26/04/20	23/04/20		0	3			5	0	0	39	1	0	0	0	0	0	0	0	0	0	0	0	1	1	1		M√©xico		0	0	1	8	3	25-49 y	1	0	5	0	1
28/04/20	0eb1f9	2	4	15	2	15	15	58	2	21/04/20	21/04/20		0	0			7	0	0	39	1	0	0	0	0	0	0	0	0	0	0	0	0		1		M√©xico		0	0	0	8	1	25-49 y	1	0	7	0	1
28/04/20	107d0d	2	12	9	1	9	9	9	1	23/04/20	20/04/20		0	3			8	0	0	38	1	0	0	0	0	0	0	1	0	1	1	0	0	0	1		M√©xico		0	3	1	5	3	25-49 y	1	0	8	0	1
28/04/20	1697f5	2	4	15	2	7	15	104	1	24/04/20	21/04/20		0	3			7	0	0	36	1	0	0	0	0	0	0	0	0	0	0	0	0		1		M√©xico		0	0	0	8	1	25-49 y	1	0	7	0	1
28/04/20	069c2f	1	4	27	1	27	27	4	2	13/04/20	13/04/20		0	0			15	0	0	35	1	0	0	0	0	0	0	0	0	0	1	0	0		1		M√©xico		0	1	0	7	1	25-49 y	1	0	15	0	1
28/04/20	31432	1	12	9	1	9	9	14	2	11/04/20	03/04/20		0	8			25	0	1	45	1	0	0	0	0	0	0	0	0	0	0	0	0	1	1		M√©xico		0	0	0	8	3	25-49 y	1	0	25	0	1
28/04/20	16cafb	2	9	15	1	15	15	57	1	24/04/20	24/04/20		0	0			4	0	0	25	1	0	0	1	0	0	0	0	0	0	0	0	0	1	1		M√©xico		0	1	1	4	5	25-49 y	1	0	4	0	1
28/04/20	143b62	1	4	9	2	20	9	15	1	11/04/20	06/04/20		0	5			22	0	1	30	1	0	0	0	0	0	0	0	0	0	0	0	0		1		M√©xico		0	0	1	8	1	25-49 y	1	0	22	0	1
28/04/20	02d537	2	12	22	2	24	22	14	1	19/03/20	18/03/20		0	1			41	0	0	35	1	0	0	0	0	0	0	0	0	0	0	0	0	1	1		M√©xico		0	0	1	8	3	25-49 y	1	0	41	0	1
28/04/20	19844f	1	12	9	2	9	9	6	1	15/04/20	13/04/20		0	2			15	0	0	44	1	0	0	0	0	0	0	0	0	0	0	0	0	0	1		M√©xico		0	0	0	8	3	25-49 y	1	0	15	0	1
28/04/20	96136	2	12	19	2	19	19	39	1	24/03/20	19/03/20		0	5			40	0	0	27	1	0	0	0	0	0	0	0	1	0	0	0	0	1	1		M√©xico		0	0	1	8	3	25-49 y	1	0	40	0	1
28/04/20	18db42	1	4	15	1	15	15	13	1	16/04/20	10/04/20		0	6			18	0	0	25	1	0	0	0	0	0	0	0	0	0	0	0	0		1		M√©xico		0	0	1	8	1	25-49 y	1	0	18	0	1
28/04/20	07f112	2	4	25	2	25	25	6	1	23/04/20	22/04/20		0	1			6	0	0	27	1	0	0	1	0	0	0	0	0	0	1	0	0		1		M√©xico		0	2	1	3	1	25-49 y	1	0	6	0	1
28/04/20	0c7c7f	2	4	18	1	2	18	16	1	04/04/20	31/03/20		0	4			28	0	0	45	1	0	0	0	0	0	0	0	0	0	0	0	1		1		M√©xico		0	0	1	8	1	25-49 y	1	0	28	0	1
28/04/20	1c9a5a	1	12	2	2	2	2	4	2	20/04/20	15/04/20		0	5			13	0	1	42	1	0	0	0	0	0	0	0	0	0	0	0	0		1		M√©xico		0	0	1	8	3	25-49 y	1	0	13	0	1
28/04/20	1d0476	2	8	9	1	9	9	2	1	19/03/20	13/03/20		0	6			46	0	0	49	1	0	0	0	0	0	0	0	0	0	1	0	0	0	1		M√©xico		0	1	1	7	4	25-49 y	1	0	46	0	1
28/04/20	0380ed	2	12	9	2	9	9	15	1	04/04/20	21/03/20		0	14			38	0	0	31	1	0	0	1	0	0	0	1	0	0	0	0	0	1	1		M√©xico		0	2	0	2	3	25-49 y	1	0	38	0	1
28/04/20	009c3f	2	9	19	2	19	19	19	1	20/03/20	17/03/20		0	3			42	0	0	35	1	0	0	1	0	0	0	1	0	0	1	0	0	0	1		M√©xico		0	3	1	1	5	25-49 y	1	0	42	0	1
28/04/20	13fc91	2	12	9	2	4	9	5	1	10/04/20	07/04/20		0	3			21	0	0	43	1	0	0	0	0	0	0	1	0	0	1	0	0	1	1		M√©xico		0	2	1	5	3	25-49 y	1	0	21	0	1
28/04/20	04ffb0	2	12	11	1	11	11	35	1	18/04/20	18/04/20		0	0			10	0	0	29	1	0	0	0	0	0	0	0	0	0	1	0	0	0	1		M√©xico		0	1	1	7	3	25-49 y	1	0	10	0	1
28/04/20	08474b	2	4	15	1	9	15	100	1	16/04/20	02/04/20		0	14			26	0	0	38	1	0	0	0	0	0	0	0	0	0	1	0	0		1		M√©xico		0	1	1	7	1	25-49 y	1	0	26	0	1
28/04/20	093cdd	1	12	30	2	30	30	193	2	24/04/20	20/04/20	24/04/20	1	4	4	0	4	0	1	39	1	0	0	0	0	0	0	0	0	0	0	0	0	0	1		M√©xico		0	0	0	8	3	25-49 y	1	1	4	0	1
28/04/20	1471d1	1	6	9	2	9	9	17	2	14/04/20	10/04/20		0	4			18	0	0	46	1	0	0	0	0	0	0	0	1	0	0	0	0	0	1		M√©xico		0	0	0	8	2	25-49 y	1	0	18	0	1
28/04/20	005b5b	1	4	27	1	27	27	4	1	12/04/20	10/04/20		0	2			18	0	0	39	1	0	0	0	0	0	0	0	0	0	0	0	0		1		M√©xico		0	0	1	8	1	25-49 y	1	0	18	0	1
28/04/20	17fef5	2	4	9	2	9	9	13	1	22/04/20	20/04/20		0	2			8	0	0	32	1	0	0	0	0	0	0	0	0	0	0	0	1		1		M√©xico		0	0	1	8	1	25-49 y	1	0	8	0	1
28/04/20	1cb145	2	12	27	2	27	27	13	1	23/04/20	18/04/20		0	5			10	0	0	36	1	0	0	1	0	0	0	0	0	0	0	0	0		1		M√©xico		0	1	1	4	3	25-49 y	1	0	10	0	1
28/04/20	073fde	2	12	9	1	21	9	11	1	27/04/20	15/04/20		0	12			13	0	1	49	1	0	0	1	0	1	0	1	0	0	1	0	1	0	1		M√©xico		0	4	0	1	3	25-49 y	1	0	13	0	1
28/04/20	1d357f	1	4	3	2	3	3	8	1	09/04/20	07/04/20		0	2			21	0	0	27	1	0	0	0	0	0	0	0	0	0	0	0	0		1		M√©xico		0	0	1	8	1	25-49 y	1	0	21	0	1
28/04/20	0fdf29	1	12	25	2	25	25	6	1	15/04/20	10/04/20		0	5			18	0	0	28	1	0	0	0	0	0	0	1	0	1	1	0	0	1	1		M√©xico		0	3	0	5	3	25-49 y	1	0	18	0	1
28/04/20	0a15df	2	12	8	2	8	8	19	2	16/04/20	10/04/20		0	6			18	0	1	33	1	0	0	0	0	0	0	0	0	0	0	0	0	0	1		M√©xico		0	0	0	8	3	25-49 y	1	0	18	0	1
28/04/20	15bf2d	2	12	9	2	12	17	7	2	19/04/20	15/04/20		0	4			13	0	1	49	1	0	0	1	0	0	0	1	0	0	0	0	0	0	1		M√©xico		0	2	1	2	3	25-49 y	1	0	13	0	1
28/04/20	09acc8	1	4	9	2	9	15	25	1	13/04/20	10/04/20		0	3			18	0	1	28	1	0	0	0	0	0	0	1	1	0	1	0	0		1		M√©xico		0	2	1	5	1	25-49 y	1	0	18	0	1
28/04/20	134f19	2	4	2	1	2	2	4	1	01/04/20	30/03/20		0	2			29	0	0	42	1	0	0	0	0	0	0	0	0	0	0	0	0		1		M√©xico		0	0	1	8	1	25-49 y	1	0	29	0	1
28/04/20	179a42	1	4	1	2	32	1	1	1	21/04/20	18/04/20		0	3			10	0	0	32	1	0	0	1	0	0	0	1	0	0	0	0	0		1		M√©xico		0	2	0	2	1	25-49 y	1	0	10	0	1
28/04/20	17f9a9	1	12	29	2	29	29	46	2	23/04/20	19/04/20	25/04/20	1	4	6	2	6	1	1	46	1	0	0	1	0	0	0	0	0	0	0	0	0	1	1		M√©xico		0	1	0	4	3	25-49 y	1	1	6	0	1
28/04/20	34441	2	4	30	2	30	30	193	1	11/04/20	07/04/20		0	4			21	0	0	47	1	0	0	0	0	0	0	0	0	0	0	0	0		1		M√©xico		0	0	0	8	1	25-49 y	1	0	21	0	1
28/04/20	036b82	2	12	25	2	25	25	12	1	02/04/20	02/04/20		0	0			26	0	0	39	1	0	0	0	0	0	0	0	0	0	0	0	0	1	1		M√©xico		0	0	1	8	3	25-49 y	1	0	26	0	1
28/04/20	1bd762	2	11	9	2	30	15	25	1	18/04/20	13/04/20		0	5			15	0	0	39	1	0	0	1	0	0	0	1	1	1	1	0	0	0	1		M√©xico		0	4	1	1	4	25-49 y	1	0	15	0	1
28/04/20	18542d	2	4	9	1	9	15	70	1	15/04/20	01/04/20		0	14			27	0	0	34	1	0	0	0	0	0	0	0	0	0	0	0	0		1		M√©xico		0	0	0	8	1	25-49 y	1	0	27	0	1
28/04/20	1dbcca	1	12	9	2	9	9	8	1	20/03/20	16/03/20	06/04/20	1	4	21	17	21	0	1	31	1	0	0	0	0	0	0	0	1	0	0	0	0	0	1		M√©xico		0	0	1	8	3	25-49 y	1	1	21	0	1
28/04/20	1a34e6	1	12	9	1	9	15	58	2	17/04/20	10/04/20		0	7			18	0	1	40	1	0	0	0	0	0	0	0	0	0	0	0	0	0	1		M√©xico		0	0	0	8	3	25-49 y	1	0	18	0	1
28/04/20	08be75	1	4	22	1	22	22	14	2	16/04/20	11/04/20		0	5			17	0	1	47	1	0	0	0	0	0	0	0	0	0	1	0	0		1		M√©xico		0	1	1	7	1	25-49 y	1	0	17	0	1
28/04/20	1e1b48	1	12	13	1	15	15	36	1	27/04/20	21/04/20		0	6			7	0	0	27	1	1	0	0	0	1	0	0	0	0	0	0	0	0	1		M√©xico		0	1	0	8	3	25-49 y	1	0	7	0	1
28/04/20	0a88e9	2	12	29	1	15	29	25	1	19/04/20	17/04/20	26/04/20	1	2	9	7	9	0	0	45	1	0	0	0	0	0	0	0	0	0	0	0	0	1	1		M√©xico		0	0	0	8	3	25-49 y	1	1	9	0	1
28/04/20	02e2e9	1	4	5	1	5	5	18	1	03/04/20	27/03/20		0	7			32	0	0	47	1	0	0	0	0	0	0	0	0	0	0	0	0		1		M√©xico		0	0	0	8	1	25-49 y	1	0	32	0	1
28/04/20	57021	1	12	26	1	26	26	30	2	22/04/20	16/04/20		0	6			12	0	1	47	1	0	0	0	0	0	0	0	0	0	0	0	0	0	1		M√©xico		0	0	0	8	3	25-49 y	1	0	12	0	1
28/04/20	1b84fa	2	12	9	2	9	9	7	1	23/04/20	10/04/20		0	13			18	0	0	38	1	0	0	0	0	0	0	0	0	0	0	0	1	1	1		M√©xico		0	0	1	8	3	25-49 y	1	0	18	0	1
28/04/20	0e83a8	1	12	15	2	15	15	100	2	19/04/20	18/04/20		0	1			10	0	1	49	1	0	0	1	0	0	1	0	0	0	0	0	0	0	1		M√©xico		0	1	0	4	3	25-49 y	1	0	10	0	1
28/04/20	15675e	1	12	9	2	21	9	16	1	31/03/20	24/03/20		0	7			35	0	0	34	1	0	0	0	0	0	0	0	0	0	0	0	0	1	1		M√©xico		0	0	1	8	3	25-49 y	1	0	35	0	1
28/04/20	116f1d	1	4	31	1	20	31	50	1	06/04/20	02/04/20		0	4			26	0	0	32	1	0	0	0	0	0	0	0	0	0	1	0	0		1		M√©xico		0	1	1	7	1	25-49 y	1	0	26	0	1
28/04/20	1cd411	1	6	2	2	25	2	2	1	07/04/20	02/04/20		0	5			26	0	1	30	1	0		1	0	0	0	1	0	0	0	0	0	1	1		M√©xico		0	2	1	2	2	25-49 y	1	0	26	0	1
28/04/20	07bc22	2	12	19	2	9	19	46	1	13/04/20	11/04/20		0	2			17	0	0	41	1	0	0	0	0	0	0	0	1	0	0	0	0	0	1		M√©xico		0	0	1	8	3	25-49 y	1	0	17	0	1
28/04/20	0c5481	2	4	2	2	26	2	4	1	21/04/20	15/04/20		0	6			13	0	0	47	1	0	0	0	0	0	0	1	0	0	1	0	0		1		M√©xico		0	2	0	5	1	25-49 y	1	0	13	0	1
28/04/20	0aef1e	1	4	15	2	9	15	120	1	10/04/20	08/04/20		0	2			20	0	0	32	1	0	0	0	0	0	0	0	0	0	0	0	0		1		M√©xico		0	0	1	8	1	25-49 y	1	0	20	0	1
28/04/20	1a40bf	2	12	27	1	27	27	4	1	15/04/20	06/04/20		0	9			22	0	0	42	1	0	0	0	0	0	0	0	0	0	0	0	0	1	1		M√©xico		0	0	0	8	3	25-49 y	1	0	22	0	1
28/04/20	19edc0	2	9	19	1	19	19	26	1	06/04/20	05/04/20		0	1			23	0	0	34	1	0	0	0	0	0	0	0	0	0	0	0	0	1	1		M√©xico		0	0	1	8	5	25-49 y	1	0	23	0	1
28/04/20	1e747c	2	4	30	1	30	30	105	2	15/04/20	15/04/20		0	0			13	0	0	46	1	0	0	0	0	0	0	0	0	0	1	0	0		1		M√©xico		0	1	0	7	1	25-49 y	1	0	13	0	1
28/04/20	0e2001	2	4	3	1	2	3	8	1	13/04/20	04/04/20		0	9			24	0	0	36	1	0	0	0	0	0	0	0	0	0	0	0	0		1		M√©xico		0	0	0	8	1	25-49 y	1	0	24	0	1
28/04/20	017ef5	1	12	9	1	9	9	7	2	13/04/20	06/04/20		0	7			22	0	1	46	1	0	0	0	1	1	0	0	0	0	1	0	0	0	1		M√©xico		0	3	0	7	3	25-49 y	1	0	22	0	1
28/04/20	133c8f	2	4	12	2	9	12	1	1	26/03/20	23/03/20		0	3			36	0	0	47	1	0	0	0	0	0	0	0	0	0	0	0	0	0	1		M√©xico		0	0	1	8	1	25-49 y	1	0	36	0	1
28/04/20	196612	2	12	15	2	15	15	109	1	08/04/20	02/04/20		0	6			26	0	0	32	1	0	0	0	0	0	0	0	1	0	0	0	0	1	1		M√©xico		0	0	1	8	3	25-49 y	1	0	26	0	1
28/04/20	1bdb67	2	4	9	2	9	9	10	1	13/04/20	03/04/20		0	10			25	0	0	44	1	0	0	1	0	0	0	0	1	1	0	0	0		1		M√©xico		0	2	1	4	1	25-49 y	1	0	25	0	1
28/04/20	025a22	2	12	9	2	15	9	13	1	21/04/20	15/04/20		0	6			13	0	0	41	1	0	0	0	0	0	0	1	0	0	1	0	1	1	1		M√©xico		0	2	0	5	3	25-49 y	1	0	13	0	1
28/04/20	1527a0	2	4	2	1	2	2	4	1	15/04/20	13/04/20		0	2			15	0	0	42	1	0	0	0	0	0	0	0	0	0	0	0	0		1		M√©xico		0	0	1	8	1	25-49 y	1	0	15	0	1
28/04/20	13b7fa	1	12	9	1	27	9	6	1	06/04/20	03/04/20		0	3			25	0	0	46	1	0	0	0	0	0	0	0	0	0	0	0	0	0	1		M√©xico		0	0	1	8	3	25-49 y	1	0	25	0	1
28/04/20	0478ac	1	12	15	2	15	15	104	1	07/04/20	01/04/20		0	6			27	0	0	47	1	0	0	0	0	0	0	0	0	0	0	0	0	1	1		M√©xico		0	0	1	8	3	25-49 y	1	0	27	0	1
28/04/20	17f042	2	4	30	2	30	30	193	1	13/04/20	10/04/20		0	3			18	0	1	46	1	0	0	0	0	0	0	0	0	0	1	0	1		1		M√©xico		0	1	1	7	1	25-49 y	1	0	18	0	1
28/04/20	78937	2	4	1	1	9	1	1	1	22/04/20	14/04/20		0	8			14	0	0	47	1	0	0	1	0	0	0	1	0	0	1	0	0		1		M√©xico		0	3	1	1	1	25-49 y	1	0	14	0	1
28/04/20	0af35b	2	4	9	2	9	9	13	2	09/04/20	09/04/20		0	0			19	0	1	43	1	0	0	1	0	0	0	0	0	0	0	0	0		1		M√©xico		0	1	0	4	1	25-49 y	1	0	19	0	1
28/04/20	1dbf0b	1	4	1	1	1	1	1	1	17/04/20	13/04/20		0	4			15	0	0	39	1	0	0	0	0	0	0	0	0	0	0	0	0		1		M√©xico		0	0	1	8	1	25-49 y	1	0	15	0	1
28/04/20	13227c	2	12	9	1	9	9	7	1	23/04/20	18/04/20		0	5			10	0	0	34	1	0	0	0	0	0	0	0	0	0	1	0	0	0	1		M√©xico		0	1	0	7	3	25-49 y	1	0	10	0	1
28/04/20	0d75f9	2	12	29	2	9	29	31	1	26/04/20	19/04/20		0	7			9	0	0	37	1	0	0	0	0	0	0	0	0	0	0	0	0	0	1		M√©xico		0	0	0	8	3	25-49 y	1	0	9	0	1
28/04/20	158def	1	4	1	1	1	1	1	1	22/04/20	20/04/20		0	2			8	0	0	32	1	0	0	1	0	0	0	1	0	0	1	0	1		1		M√©xico		0	3	1	1	1	25-49 y	1	0	8	0	1
28/04/20	08190c	1	12	9	1	9	9	12	1	24/03/20	21/03/20		0	3			38	0	0	47	1	0	0	0	0	0	0	0	0	0	0	0	0	1	1		M√©xico		0	0	1	8	3	25-49 y	1	0	38	0	1
28/04/20	198c1e	1	12	9	2	9	15	33	1	22/04/20	18/04/20		0	4			10	0	0	34	1	0	0	1	0	0	0	0	0	0	0	0	0	1	1		M√©xico		0	1	1	4	3	25-49 y	1	0	10	0	1
28/04/20	015a27	2	12	2	1	2	2	4	1	17/04/20	10/04/20		0	7			18	0	0	30	1	0	0	0	0	0	0	0	0	0	1	0	0	1	1		M√©xico		0	1	0	7	3	25-49 y	1	0	18	0	1
28/04/20	172e4a	2	12	23	2	99	23	5	2	19/03/20	14/03/20		0	5			45	0	0	45	0	0	0	0	0	0	0	0	0	0	1	0	0	1	1		Chile		0	1	1	7	3	25-49 y	1	0	45	0	1
28/04/20	1de4fe	2	9	30	1	30	30	28	1	19/03/20	14/03/20		0	5			45	0	0	36	1	0	0	0	0	0	0	0	0	0	1	0	0	0	1		M√©xico		0	1	1	7	5	25-49 y	1	0	45	0	1
28/04/20	141d4e	2	3	27	1	27	27	4	1	22/04/20	17/04/20		0	5			11	0	1	46	1	0		0	0	0	0	0	0	0	0	0	0	1	1		M√©xico		0	0	0	8	4	25-49 y	1	0	11	0	1
28/04/20	92702	1	4	5	1	5	5	25	1	06/04/20	03/04/20		0	3			25	0	0	36	1	0	0	0	0	0	0	0	0	0	0	0	0		1		M√©xico		0	0	1	8	1	25-49 y	1	0	25	0	1
28/04/20	1.20E+28	1	12	27	2	27	27	2	1	19/04/20	12/04/20		0	7			16	0	0	43	1	0	0	0	0	0	0	0	0	0	0	0	0	1	1		M√©xico		0	0	1	8	3	25-49 y	1	0	16	0	1
28/04/20	0c7c16	2	12	15	2	13	15	31	2	18/04/20	13/04/20		0	5			15	0	1	46	1	0	0	0	0	0	0	0	1	0	0	0	0	1	1		M√©xico		0	0	0	8	3	25-49 y	1	0	15	0	1
28/04/20	1c65f2	2	12	12	1	99	12	1	1	21/03/20	17/03/20		0	4			42	0	0	37	0	0	0	0	0	0	0	1	0	0	0	0	0	1	1		Francia		0	1	1	6	3	25-49 y	1	0	42	0	1
28/04/20	07b8f7	2	12	27	1	27	27	4	1	23/04/20	21/04/20		0	2			7	0	0	49	1	0	0	0	0	0	0	1	0	0	1	0	0	1	1		M√©xico		0	2	1	5	3	25-49 y	1	0	7	0	1
28/04/20	166ca8	2	4	9	2	9	9	2	1	16/04/20	15/04/20		0	1			13	0	0	27	1	0	0	0	0	0	0	0	0	0	0	0	0		1		M√©xico		0	0	1	8	1	25-49 y	1	0	13	0	1
28/04/20	061eed	1	4	9	2	9	15	104	1	24/04/20	23/04/20		0	1			5	0	0	28	1	0	0	0	0	0	0	1	0	0	0	0	0		1		M√©xico		0	1	1	6	1	25-49 y	1	0	5	0	1
28/04/20	1de9db	1	12	31	2	31	31	50	1	24/04/20	21/04/20		0	3			7	0	0	33	1	0	0	0	0	0	0	1	0	0	0	0	1	0	1		M√©xico		0	1	1	6	3	25-49 y	1	0	7	0	1
28/04/20	1691bc	1	4	15	2	15	15	81	1	21/04/20	20/04/20		0	1			8	0	0	42	1	0	0	0	0	0	0	0	0	0	0	0	0		1		M√©xico		0	0	0	8	1	25-49 y	1	0	8	0	1
28/04/20	1cff2c	1	4	4	2	7	7	27	1	11/04/20	04/04/20		0	7			24	0	1	45	1	0	0	0	0	0	0	1	0	0	0	0	0		1		M√©xico		0	1	1	6	1	25-49 y	1	0	24	0	1
28/04/20	10ad5a	2	12	15	1	9	15	58	1	02/04/20	26/03/20		0	7			33	0	0	48	1	0	0	0	0	0	0	0	0	0	0	0	0	1	1		M√©xico		0	0	0	8	3	25-49 y	1	0	33	0	1
28/04/20	1d8d22	1	12	9	2	30	9	16	1	27/03/20	24/03/20		0	3			35	0	0	41	1	0	0	0	0	0	0	0	0	0	0	0	1	0	1		M√©xico		0	0	1	8	3	25-49 y	1	0	35	0	1
28/04/20	0c166a	2	12	23	1	23	23	5	1	11/04/20	07/04/20		0	4			21	0	0	35	1	0	0	0	0	0	0	0	0	0	0	0	0	0	1		M√©xico		0	0	1	8	3	25-49 y	1	0	21	0	1
28/04/20	0e329d	1	4	8	1	8	8	37	2	11/04/20	08/04/20	17/04/20	1	3	9	6	9	0	0	49	1	0	0	0	0	0	0	0	0	0	0	1	0		1		M√©xico		0	1	0	8	1	25-49 y	1	1	9	0	1
28/04/20	02b7ab	2	12	28	1	28	28	21	1	20/04/20	16/04/20		0	4			12	0	0	25	1	0	0	0	0	0	0	0	0	0	0	0	0	1	1		M√©xico		0	0	1	8	3	25-49 y	1	0	12	0	1
28/04/20	56585	2	12	14	1	14	14	51	1	21/04/20	20/04/20		0	1			8	0	0	43	1	0	0	0	0	0	0	0	0	0	0	0	0	0	1		M√©xico		0	0	1	8	3	25-49 y	1	0	8	0	1
28/04/20	186960	2	4	25	1	25	25	6	1	15/04/20	13/04/20		0	2			15	0	0	47	1	0	0	0	0	0	0	0	0	0	0	0	0		1		M√©xico		0	0	0	8	1	25-49 y	1	0	15	0	1
28/04/20	48368	2	4	30	2	30	30	193	1	16/04/20	12/04/20		0	4			16	0	0	32	1	0	0	0	0	0	0	1	0	0	0	0	0		1		M√©xico		0	1	0	6	1	25-49 y	1	0	16	0	1
28/04/20	0d3572	2	12	5	1	5	5	35	1	27/04/20	22/04/20		0	5			6	0	0	32	1	0	0	1	0	0	0	1	0	0	0	0	0	0	1		M√©xico		0	2	1	2	3	25-49 y	1	0	6	0	1
28/04/20	155789	1	99	30	1	5	30	124	1	15/04/20	13/04/20		0	2			15	0	0	30	1	0	0	0	0	0	0	0	0	0	1	0	0		1		M√©xico		0	1	0	7		25-49 y	1	0	15	0	1
28/04/20	1505bf	2	4	9	1	15	15	25	1	23/04/20	16/04/20		0	7			12	0	0	41	1	0	0	0	1	0	0	0	0	0	1	0	0		1		M√©xico		0	2	0	7	1	25-49 y	1	0	12	0	1
28/04/20	05dfc1	2	12	28	2	28	28	41	1	23/04/20	21/04/20		0	2			7	0	0	25	1	0	0	0	0	0	0	1	0	0	0	0	0	0	1		M√©xico		0	1	1	6	3	25-49 y	1	0	7	0	1
28/04/20	01f756	2	12	27	2	27	27	5	1	20/04/20	14/04/20		0	6			14	0	0	45	1	0	0	0	0	0	0	0	0	0	0	0	0	1	1		M√©xico		0	0	0	8	3	25-49 y	1	0	14	0	1
28/04/20	0f5441	2	12	31	1	31	31	50	1	19/03/20	15/03/20		0	4			44	0	0	40	1	0	0	0	0	0	0	1	0	0	0	0	0	1	1		M√©xico		0	1	1	6	3	25-49 y	1	0	44	0	1
28/04/20	1c05ce	2	4	2	2	2	2	4	2	01/04/20	27/03/20		0	5			32	0	1	31	1	0	0	0	0	0	0	0	0	0	0	0	0		1		M√©xico		0	0	1	8	1	25-49 y	1	0	32	0	1
28/04/20	0fb136	1	4	15	1	15	15	2	1	21/04/20	16/04/20		0	5			12	0	0	32	1	0	0	0	0	0	0	0	0	0	0	0	0		1		M√©xico		0	0	1	8	1	25-49 y	1	0	12	0	1
28/04/20	1a2fdc	2	12	9	2	9	9	2	1	16/04/20	14/04/20		0	2			14	0	0	31	1	0	0	1	0	0	0	0	0	0	1	0	0	1	1		M√©xico		0	2	1	3	3	25-49 y	1	0	14	0	1
28/04/20	194138	2	12	11	2	11	11	20	1	20/03/20	18/03/20		0	2			41	0	0	44	1	0	0	0	0	0	0	0	0	0	1	0	0	1	1		M√©xico		0	1	1	7	3	25-49 y	1	0	41	0	1
28/04/20	0e2089	2	12	27	1	27	27	13	1	27/03/20	23/03/20		0	4			36	0	0	42	1	0	0	0	0	0	0	0	0	0	0	0	0	1	1		M√©xico		0	0	1	8	3	25-49 y	1	0	36	0	1
28/04/20	03794d	2	12	9	2	15	15	24	1	06/04/20	28/03/20		0	9			31	0	0	39	1	0	0	0	0	0	0	0	0	0	0	0	1	0	1		M√©xico		0	0	0	8	3	25-49 y	1	0	31	0	1
28/04/20	13d845	2	12	15	1	15	15	33	2	28/03/20	26/03/20		0	2			33	0	0	31	1	0	0	0	0	0	0	0	0	0	0	0	0	0	1		M√©xico		0	0	1	8	3	25-49 y	1	0	33	0	1
28/04/20	1e4ff5	1	4	15	1	16	15	57	1	20/04/20	16/04/20		0	4			12	0	0	33	1	0	0	0	0	0	0	0	0	0	1	0	0		1		M√©xico		0	1	1	7	1	25-49 y	1	0	12	0	1
28/04/20	1d3c31	2	12	15	2	15	15	17	1	22/04/20	19/04/20		0	3			9	0	0	30	1	0	0	0	0	0	0	0	0	0	0	0	1	1	1		M√©xico		0	0	1	8	3	25-49 y	1	0	9	0	1
28/04/20	0c9692	2	12	9	1	9	9	15	1	08/04/20	02/04/20		0	6			26	0	0	49	1	0	0	0	0	0	0	0	0	0	0	0	0	0	1		M√©xico		0	0	1	8	3	25-49 y	1	0	26	0	1
28/04/20	01842c	1	12	19	2	99	19	46	1	15/04/20	09/04/20		0	6			19	0	0	42	0	0	0	0	0	0	0	0	0	0	1	0	0	0	1	0	Venezuela		0	1	1	7	3	25-49 y	1	0	19	0	1
28/04/20	1.00E+109	2	4	15	1	9	15	29	1	23/04/20	22/04/20		0	1			6	0	0	41	1	0	0	0	0	0	0	0	0	0	0	0	0		1		M√©xico		0	0	0	8	1	25-49 y	1	0	6	0	1
28/04/20	188b6d	1	12	2	2	2	2	1	1	14/04/20	13/04/20		0	1			15	0	0	35	1	0	0	1	0	0	0	0	0	0	0	0	1	1	1		M√©xico		0	1	0	4	3	25-49 y	1	0	15	0	1
28/04/20	0a1504	1	4	23	2	27	23	5	2	20/04/20	06/04/20		0	14			22	0	0	32	1	0	0	0	0	0	0	0	1	0	0	0	0		1		M√©xico		0	0	1	8	1	25-49 y	1	0	22	0	1
28/04/20	11ab87	2	12	15	2	16	15	31	2	15/04/20	08/04/20		0	7			20	1	1	47	1	0	0	0	0	0	0	0	0	0	0	0	0		1		M√©xico		1	0	0	8	3	25-49 y	1	0	20	0	1
28/04/20	0a4eb9	2	12	8	1	8	8	37	2	23/04/20	17/04/20		0	6			11	0	1	28	1	0	0	0	0	0	0	0	0	0	0	0	0		1		M√©xico		1	0	1	8	3	25-49 y	1	0	11	0	1
28/04/20	29427	1	12	9	1	9	9	3	2	15/04/20	13/04/20		0	2			15	0	0	32	1	0	0	1	0	0	0	0	0	0	0	0	0	0	1		M√©xico		0	1	1	4	3	25-49 y	1	0	15	0	1
28/04/20	1bbe37	1	4	1	1	1	1	1	1	20/04/20	18/04/20		0	2			10	0	0	32	1	0	0	0	0	0	0	0	0	0	0	0	0		1		M√©xico		0	0	1	8	1	25-49 y	1	0	10	0	1
28/04/20	04196d	1	8	30	2	30	30	108	1	23/04/20	19/04/20		0	4			9	0	0	39	1	0	0	0	0	0	0	1	0	0	0	0	0	1	1		M√©xico		0	1	1	6	4	25-49 y	1	0	9	0	1
28/04/20	19594f	2	4	9	1	9	9	15	1	20/04/20	17/04/20		0	3			11	0	0	37	1	0	0	1	0	0	0	0	0	0	0	0	0		1		M√©xico		0	1	1	4	1	25-49 y	1	0	11	0	1
28/04/20	09b0e9	1	4	2	1	2	2	2	2	03/04/20	30/03/20		0	4			29	0	1	46	1	0	0	0	0	0	0	0	0	0	0	0	0		1		M√©xico		0	0	0	8	1	25-49 y	1	0	29	0	1
28/04/20	1a742e	1	12	15	2	15	15	122	2	14/04/20	12/04/20		0	2			16	1	1	40	1	0	0	1	0	0	0	1	0	0	1	0	0	0	1		M√©xico		0	3	0	1	3	25-49 y	1	0	16	0	1
28/04/20	065af0	1	12	13	2	30	13	51	1	20/04/20	15/04/20		0	5			13	0	0	46	1	0	0	0	0	0	0	1	0	0	0	0	0	1	1		M√©xico		0	1	1	6	3	25-49 y	1	0	13	0	1
28/04/20	08547c	2	4	21	1	21	21	114	1	08/04/20	04/04/20		0	4			24	0	0	30	1	0	0	0	0	0	0	1	0	0	0	0	0		1		M√©xico		0	1	1	6	1	25-49 y	1	0	24	0	1
28/04/20	1.83E+03	2	12	9	2	13	9	3	1	13/04/20	06/04/20		0	7			22	0	0	40	1	0	0	0	0	0	0	1	0	0	0	0	1	1	1		M√©xico		0	1	0	6	3	25-49 y	1	0	22	0	1
28/04/20	0506c7	1	12	9	1	9	9	7	1	13/04/20	13/04/20		0	0			15	0	0	49	1	0	0	0	0	0	0	0	0	0	0	0	0	1	1		M√©xico		0	0	0	8	3	25-49 y	1	0	15	0	1
28/04/20	05e5a8	2	12	15	1	20	15	31	2	18/04/20	14/04/20		0	4			14	0	1	39	1	0	0	0	0	0	0	0	0	0	0	0	0	1	1		M√©xico		0	0	1	8	3	25-49 y	1	0	14	0	1
28/04/20	0e05a0	2	12	9	1	9	9	2	1	21/04/20	17/04/20		0	4			11	0	0	49	1	0	0	0	0	0	0	0	0	0	0	1	0	1	1		M√©xico		0	1	0	8	3	25-49 y	1	0	11	0	1
28/04/20	165cf2	1	12	9	2	9	15	2	1	02/04/20	26/03/20		0	7			33	0	0	33	1	0	0	0	0	0	0	0	0	0	0	0	1	0	1		M√©xico		0	0	1	8	3	25-49 y	1	0	33	0	1
28/04/20	0b7be3	2	99	5	1	23	5	10	1	14/04/20	06/04/20		0	8			22	0	0	34	1	0	0	1	0	1	0	0	0	0	0	0	0		1		M√©xico		0	2	0	4		25-49 y	1	0	22	0	1
28/04/20	1a3776	2	4	30	1	30	30	193	1	16/04/20	14/04/20		0	2			14	0	0	45	1	0	0	0	0	0	0	0	0	0	1	0	0		1		M√©xico		0	1	1	7	1	25-49 y	1	0	14	0	1
28/04/20	033cab	2	4	7	2	7	7	101	1	20/04/20	19/04/20		0	1			9	0	0	36	1	0	0	0	0	0	0	1	0	0	0	0	0		1		M√©xico		0	1	0	6	1	25-49 y	1	0	9	0	1
28/04/20	0ba374	1	12	2	2	2	2	2	1	22/04/20	19/04/20		0	3			9	0	0	30	1	0	0	0	0	0	0	1	0	0	1	0	0	1	1		M√©xico		0	2	1	5	3	25-49 y	1	0	9	0	1
28/04/20	08fcff	1	6	21	1	21	21	114	1	08/04/20	01/04/20		0	7			27	0	0	48	1	0	0	0	0	0	0	0	0	0	0	0	0	1	1		M√©xico		0	0	1	8	2	25-49 y	1	0	27	0	1
28/04/20	04d941	2	4	30	2	30	30	193	1	22/04/20	16/04/20		0	6			12	0	0	38	1	0	0	0	0	0	0	0	0	0	0	0	1		1		M√©xico		0	0	1	8	1	25-49 y	1	0	12	0	1
28/04/20	1a2432	1	4	2	1	2	2	2	1	15/04/20	11/04/20		0	4			17	0	0	29	1	0	0	0	0	0	0	0	0	0	0	0	1		1		M√©xico		0	0	1	8	1	25-49 y	1	0	17	0	1
28/04/20	165fe5	1	4	15	2	15	15	57	1	23/03/20	19/03/20		0	4			40	0	0	33	1	0	0	0	0	0	0	0	0	0	0	0	0		1		M√©xico		0	0	1	8	1	25-49 y	1	0	40	0	1
28/04/20	04ba1c	1	12	9	1	9	9	7	2	10/04/20	06/04/20		0	4			22	0	1	49	1	0	0	0	0	0	0	0	0	1	0	0	0	1	1		M√©xico		0	1	0	8	3	25-49 y	1	0	22	0	1
28/04/20	151565	2	4	27	2	27	27	4	1	24/04/20	20/04/20		0	4			8	0	0	44	1	0	0	0	0	0	0	0	0	0	0	0	0		1		M√©xico		0	0	1	8	1	25-49 y	1	0	8	0	1
28/04/20	167821	2	12	24	2	24	24	28	1	24/04/20	21/04/20		0	3			7	0	0	30	1	0	0	0	0	0	0	1	0	0	0	0	0	1	1		M√©xico		0	1	1	6	3	25-49 y	1	0	7	0	1
28/04/20	12a0a5	1	4	15	2	15	15	20	2	09/04/20	05/04/20		0	4			23	0	0	36	1	0	0	0	0	0	0	0	0	0	0	0	0		1		M√©xico		0	0	1	8	1	25-49 y	1	0	23	0	1
28/04/20	1a0bff	2	12	24	1	24	24	28	1	09/04/20	04/04/20		0	5			24	0	0	33	1	0	0	0	0	0	0	0	0	0	0	0	0	0	1		M√©xico		0	0	1	8	3	25-49 y	1	0	24	0	1
28/04/20	0ca62c	1	4	15	2	9	15	81	1	08/04/20	05/04/20		0	3			23	0	0	43	1	0	0	0	0	0	0	0	0	0	1	0	0		1		M√©xico		0	1	1	7	1	25-49 y	1	0	23	0	1
28/04/20	08e5cf	1	12	12	2	12	12	1	2	26/04/20	23/04/20		0	3			5	0	0	35	1	0	0	0	0	0	0	0	0	0	0	0	1	1	1		M√©xico		0	0	1	8	3	25-49 y	1	0	5	0	1
28/04/20	14abcb	1	12	9	2	15	15	51	1	01/04/20	31/03/20		0	1			28	0	0	46	1	0	0	0	0	0	0	0	0	0	0	0	0	1	1		M√©xico		0	0	1	8	3	25-49 y	1	0	28	0	1
28/04/20	1ad911	2	12	25	2	25	25	2	1	23/04/20	18/04/20		0	5			10	0	0	49	1	0	0	0	0	0	0	1	0	0	0	0	0	0	1		M√©xico		0	1	0	6	3	25-49 y	1	0	10	0	1
28/04/20	11c74e	1	12	9	1	9	9	9	1	25/04/20	16/04/20		0	9			12	0	0	45	1	0	0	0	0	0	0	0	0	0	0	1	0	1	1		M√©xico		0	1	0	8	3	25-49 y	1	0	12	0	1
28/04/20	0d26d6	1	4	9	1	9	9	8	1	23/04/20	20/04/20		0	3			8	0	0	49	1	0	0	0	0	0	0	0	0	0	0	0	0		1		M√©xico		0	0	0	8	1	25-49 y	1	0	8	0	1
28/04/20	42892	1	12	7	2	12	7	19	2	18/04/20	14/04/20		0	4			14	0	0	46	1	0	0	0	0	0	0	0	0	0	0	0	0		1		M√©xico		0	0	0	8	3	25-49 y	1	0	14	0	1
28/04/20	0b381e	2	12	19	2	30	19	39	1	13/04/20	10/04/20		0	3			18	0	0	46	1	0	0	0	0	0	0	0	0	0	0	0	0	0	1		M√©xico		0	0	1	8	3	25-49 y	1	0	18	0	1
28/04/20	87961	2	3	27	2	27	27	3	2	14/04/20	08/04/20	18/04/20	1	6	10	4	10	0	1	39	1	0	0	0	0	0	0	0	0	0	0	0	0	1	1		M√©xico		1	0	0	8	4	25-49 y	1	1	10	0	1
28/04/20	1b1c1a	2	12	30	2	30	30	65	2	17/04/20	02/04/20		0	15			26	0	1	33	1	0	0	1	0	0	0	0	0	0	0	0	0	0	1		M√©xico		0	1	0	4	3	25-49 y	1	0	26	0	1
28/04/20	19d48b	1	6	9	2	9	9	17	2	01/04/20	23/03/20		0	9			36	0	0	46	1	0	0	0	0	0	0	0	0	0	0	0	0	1	1		M√©xico		0	0	0	8	2	25-49 y	1	0	36	0	1
28/04/20	18d33d	2	12	27	2	27	27	4	1	13/04/20	09/04/20		0	4			19	0	0	35	1	0	0	0	0	0	0	0	0	0	1	0	0	1	1		M√©xico		0	1	0	7	3	25-49 y	1	0	19	0	1
28/04/20	0759c5	2	4	14	2	30	14	39	1	03/04/20	30/03/20		0	4			29	0	0	31	1	0	0	0	0	0	0	0	0	0	0	0	0		1		M√©xico		0	0	1	8	1	25-49 y	1	0	29	0	1
28/04/20	1.10E+252	2	4	21	1	21	21	114	2	18/04/20	13/04/20		0	5			15	0	0	45	1	0	0	0	0	0	0	0	0	0	1	0	0		1		M√©xico		0	1	1	7	1	25-49 y	1	0	15	0	1
28/04/20	179110	2	12	9	2	9	15	24	1	08/04/20	07/04/20		0	1			21	0	0	35	1	0	0	0	0	0	0	0	0	0	0	0	1	1	1		M√©xico		0	0	0	8	3	25-49 y	1	0	21	0	1
28/04/20	1466fe	2	4	9	2	9	9	10	1	20/04/20	18/04/20		0	2			10	0	1	41	1	0	0	0	0	0	0	0	0	0	0	0	0		1		M√©xico		0	0	1	8	1	25-49 y	1	0	10	0	1
28/04/20	09380b	1	12	9	1	14	9	10	1	14/04/20	07/04/20		0	7			21	0	0	33	1	0	0	0	0	0	0	0	0	0	0	1	0	1	1		M√©xico		0	1	0	8	3	25-49 y	1	0	21	0	1
28/04/20	146084	1	4	15	2	9	15	81	1	23/04/20	18/04/20		0	5			10	0	0	44	1	0	0	0	0	0	0	0	0	0	0	0	0		1		M√©xico		0	0	1	8	1	25-49 y	1	0	10	0	1
28/04/20	022a2a	1	4	5	1	5	5	18	1	01/04/20	27/03/20		0	5			32	0	0	35	1	0	0	0	0	0	0	0	0	0	0	0	0		1		M√©xico		0	0	1	8	1	25-49 y	1	0	32	0	1
28/04/20	0dc7f0	1	4	17	2	17	17	7	2	24/04/20	20/04/20		0	4			8	0	0	43	1	0	0	1	0	0	1	1	1	0	0	0	1		1		M√©xico		0	2	1	2	1	25-49 y	1	0	8	0	1
28/04/20	0ab9a8	1	4	15	2	15	15	13	2	27/03/20	20/03/20		0	7			39	0	1	30	1	0	0	0	0	0	0	0	0	0	0	0	0		1		M√©xico		0	0	0	8	1	25-49 y	1	0	39	0	1
28/04/20	05a82e	1	12	9	2	9	9	10	1	23/04/20	17/04/20		0	6			11	0	0	44	1	0	0	0	0	0	0	1	1	0	0	0	1	0	1		M√©xico		0	1	1	6	3	25-49 y	1	0	11	0	1
28/04/20	10ca51	2	4	15	1	15	15	39	2	09/04/20	08/04/20		0	1			20	0	1	42	1	0	0	0	0	1	0	0	0	0	0	0	0		1		M√©xico		0	1	0	8	1	25-49 y	1	0	20	0	1
28/04/20	0b823c	2	4	15	2	9	15	54	1	20/04/20	13/04/20		0	7			15	0	0	38	1	0	0	0	0	0	0	0	0	0	0	0	0		1		M√©xico		0	0	0	8	1	25-49 y	1	0	15	0	1
28/04/20	99892	1	4	8	2	8	8	37	2	25/03/20	25/03/20		0	0			34	0	0	42	1	0	0	1	0	0	0	0	0	0	0	0	0		1		M√©xico		0	1	1	4	1	25-49 y	1	0	34	0	1
28/04/20	038e7d	2	12	31	2	31	31	50	1	17/03/20	11/03/20		0	6			48	0	0	33	1	0	0	0	0	0	1	0	0	0	1	0	0	1	1		M√©xico		0	1	1	7	3	25-49 y	1	0	48	0	1
28/04/20	068d65	2	4	9	2	28	9	6	2	15/04/20	15/04/20		0	0			13	0	0	43	1	0	0	0	0	0	0	0	0	0	0	0	0		1		M√©xico		0	0	1	8	1	25-49 y	1	0	13	0	1
28/04/20	05b1a4	2	3	25	2	25	25	6	2	20/04/20	16/04/20		0	4			12	0	1	39	1	0	0	0	0	0	0	1	0	1	1	0	0	0	1		M√©xico		0	3	0	5	4	25-49 y	1	0	12	0	1
28/04/20	0c0a19	2	12	2	1	2	2	2	1	12/04/20	11/04/20		0	1			17	0	0	36	1	0	0	0	0	0	0	0	0	0	0	0	0	1	1		M√©xico		0	0	0	8	3	25-49 y	1	0	17	0	1
28/04/20	1956f4	1	4	23	1	27	23	5	1	15/04/20	11/04/20		0	4			17	0	0	47	1	0	0	1	0	1	0	1	0	0	0	0	0		1		M√©xico		0	3	1	2	1	25-49 y	1	0	17	0	1
28/04/20	113d08	2	4	23	1	30	23	5	1	21/04/20	19/04/20		0	2			9	0	0	39	1	0	0	0	0	0	0	0	0	0	0	0	0		1		M√©xico		0	0	1	8	1	25-49 y	1	0	9	0	1
28/04/20	10a979	1	12	13	2	15	13	48	2	15/03/20	08/03/20	27/03/20	1	7	19	12	19	1	1	44	1	0	0	0	0	0	0	0	0	1	0	0	0	1	1		M√©xico		1	1	1	8	3	25-49 y	1	1	19	0	1
28/04/20	13c967	2	4	23	1	9	23	5	1	20/04/20	10/04/20		0	10			18	0	0	49	1	0	0	0	0	0	0	1	0	0	0	0	0		1		M√©xico		0	1	1	6	1	25-49 y	1	0	18	0	1
28/04/20	029fc6	1	4	25	1	25	25	6	2	22/04/20	15/04/20		0	7			13	0	0	47	1	0	0	0	0	0	0	0	0	0	0	0	0		1		M√©xico		0	0	0	8	1	25-49 y	1	0	13	0	1
28/04/20	19d690	1	12	12	2	12	12	1	2	24/04/20	21/04/20		0	3			7	0	0	31	1	0	0	1	0	0	0	1	0	0	0	0	0	1	1		M√©xico		0	2	1	2	3	25-49 y	1	0	7	0	1
28/04/20	02baae	1	12	9	2	9	9	5	2	20/04/20	17/04/20		0	3			11	0	1	35	1	0	0	1	0	0	0	0	0	0	0	0	0	0	1		M√©xico		0	1	1	4	3	25-49 y	1	0	11	0	1
28/04/20	0306a5	1	4	25	1	25	25	6	1	12/04/20	12/04/20		0	0			16	0	0	42	1	0	0	0	0	0	0	1	0	0	1	0	0		1		M√©xico		0	2	0	5	1	25-49 y	1	0	16	0	1
28/04/20	1b49d6	2	6	9	1	9	9	12	2	11/04/20	04/04/20		0	7			24	0	0	45	1	0	0	0	0	0	0	0	0	0	1	0	1	0	1		M√©xico		0	1	1	7	2	25-49 y	1	0	24	0	1
28/04/20	183a14	2	12	8	1	8	8	45	1	16/04/20	08/04/20		0	8			20	0	0	48	1	0	0	0	0	0	0	0	0	0	0	0	0	1	1		M√©xico		0	0	1	8	3	25-49 y	1	0	20	0	1
28/04/20	0a90f4	1	4	3	1	3	3	3	1	06/04/20	04/04/20		0	2			24	0	0	48	1	0	0	0	0	0	0	0	0	0	0	0	0		1		M√©xico		0	0	1	8	1	25-49 y	1	0	24	0	1
28/04/20	55626	2	12	1	1	1	1	1	1	05/04/20	31/03/20		0	5			28	0	0	47	1	0	0	0	0	0	0	0	0	0	0	0	0	1	1		M√©xico		0	0	0	8	3	25-49 y	1	0	28	0	1
28/04/20	75992	1	4	22	1	21	22	16	1	23/04/20	23/04/20		0	0			5	0	0	38	1	0	0	0	0	0	0	0	0	0	1	0	0		1		M√©xico		0	1	0	7	1	25-49 y	1	0	5	0	1
28/04/20	149338	1	12	9	2	9	9	7	2	10/04/20	01/04/20		0	9			27	0	1	26	1	0		0	0	0	0	0	0	0	0	0	0	0	1		M√©xico		0	0	1	8	3	25-49 y	1	0	27	0	1
28/04/20	162772	2	12	13	1	13	13	48	1	15/04/20	11/04/20		0	4			17	0	0	41	1	0	0	0	0	0	0	0	0	0	0	0	0	0	1		M√©xico		0	0	0	8	3	25-49 y	1	0	17	0	1
28/04/20	0564ef	1	6	21	2	21	21	114	1	17/04/20	12/04/20		0	5			16	0	0	42	1	0	0	0	0	0	0	0	0	0	0	0	0	1	1		M√©xico		0	0	1	8	2	25-49 y	1	0	16	0	1
28/04/20	11e0f5	2	9	9	2	9	9	6	1	12/04/20	10/04/20		0	2			18	0	0	35	1	0	0	0	0	0	0	0	0	0	0	0	0		1		M√©xico		0	0	1	8	5	25-49 y	1	0	18	0	1
28/04/20	042fcc	1	12	2	1	24	2	4	1	11/04/20	08/04/20		0	3			20	0	0	35	1	0	0	0	0	0	0	0	0	1	0	0	0	1	1		M√©xico		0	1	1	8	3	25-49 y	1	0	20	0	1
28/04/20	08dff6	2	12	9	1	9	9	6	1	23/04/20	20/04/20		0	3			8	0	0	44	1	0	0	0	0	0	0	0	0	0	0	0	0	0	1		M√©xico		0	0	0	8	3	25-49 y	1	0	8	0	1
28/04/20	02ac8f	2	12	24	2	24	24	43	1	17/04/20	04/04/20		0	13			24	0	0	43	1	0	0	0	0	0	0	0	0	1	0	0	0	1	1		M√©xico		0	1	1	8	3	25-49 y	1	0	24	0	1
28/04/20	1e048f	1	12	5	2	5	5	10	2	06/04/20	04/04/20		0	2			24	0	0	41	1	0	0	0	0	0	0	0	0	0	0	0	0	0	1		M√©xico		0	0	0	8	3	25-49 y	1	0	24	0	1
28/04/20	03e545	2	9	9	2	9	9	3	1	08/04/20	05/04/20		0	3			23	0	0	43	1	0	0	1	0	0	0	0	1	0	1				1		M√©xico		0	2	1	3	5	25-49 y	1	0	23	0	1
28/04/20	176fc9	1	12	28	1	28	28	32	1	04/04/20	30/03/20		0	5			29	0	0	29	1	0	0	0	0	0	0	0	0	0	0	0	0	1	1		M√©xico		0	0	1	8	3	25-49 y	1	0	29	0	1
28/04/20	0cc6a0	2	12	28	2	28	28	22	1	24/04/20	10/04/20		0	14			18	0	0	38	1	0	0	0	0	0	0	0	0	0	0	0	1	1	1		M√©xico		0	0	0	8	3	25-49 y	1	0	18	0	1
28/04/20	1a6fb3	2	4	15	1	15	9	10	1	22/04/20	19/04/20		0	3			9	0	0	40	1	0	0	0	0	0	0	0	0	0	0	0	0		1		M√©xico		0	0	1	8	1	25-49 y	1	0	9	0	1
28/04/20	0572b8	2	9	15	2	15	9	15	1	26/03/20	18/03/20		0	8			41	0	1	36	1	0	0	0	0	0	0	0	0	0	0	1	0	0	1		M√©xico		0	1	0	8	5	25-49 y	1	0	41	0	1
28/04/20	0bd25b	2	4	23	2	27	23	5	1	08/04/20	04/04/20		0	4			24	0	0	38	1	0	0	0	0	0	0	0	0	0	0	0	0		1		M√©xico		0	0	0	8	1	25-49 y	1	0	24	0	1
28/04/20	065a48	2	4	9	1	15	15	122	1	21/04/20	14/04/20		0	7			14	0	0	37	1	0	0	0	0	0	0	0	0	0	1	0	1		1		M√©xico		0	1	0	7	1	25-49 y	1	0	14	0	1
28/04/20	08c0a6	1	12	30	1	30	30	39	1	18/04/20	13/04/20		0	5			15	0	0	46	1	0	0	1	0	0	0	1	0	1	0	0	0	0	1		M√©xico		0	3	1	2	3	25-49 y	1	0	15	0	1
28/04/20	18909	1	12	27	1	27	27	2	1	24/04/20	17/04/20		0	7			11	0	0	38	1	0	0	0	0	0	0	0	0	0	1	0	0	0	1		M√©xico		0	1	0	7	3	25-49 y	1	0	11	0	1
28/04/20	1b675c	2	12	1	1	1	1	1	1	25/03/20	23/03/20		0	2			36	0	0	44	1	0	0	0	0	0	0	0	0	0	0	0	0	1	1		M√©xico		0	0	0	8	3	25-49 y	1	0	36	0	1
28/04/20	0d61f5	1	4	9	2	9	9	3	1	21/04/20	18/04/20		0	3			10	0	0	41	1	0	0	0	0	0	0	1	1	0	0	0	0		1		M√©xico		0	1	1	6	1	25-49 y	1	0	10	0	1
28/04/20	1937f7	2	4	9	2	9	9	5	1	23/04/20	19/04/20		0	4			9	0	0	31	1	0	0	0	1	0	0	0	0	0	0	0	0		1		M√©xico		0	1	1	8	1	25-49 y	1	0	9	0	1
28/04/20	12f65a	2	9	15	1	30	15	54	1	25/03/20	21/03/20		0	4			38	0	0	34	1	0	0	0	0	0	0	0	0	0	0	0	0	0	1		M√©xico		0	0	1	8	5	25-49 y	1	0	38	0	1
28/04/20	037ea2	1	12	9	2	9	15	104	2	23/04/20	16/04/20		0	7			12	0	1	42	1	0	0	0	0	0	0	1	0	0	1	0	0	0	1		M√©xico		0	2	0	5	3	25-49 y	1	0	12	0	1
28/04/20	0ed9ce	2	4	2	2	2	2	2	1	14/04/20	13/04/20		0	1			15	0	0	34	1	0	0	1	0	0	0	1	0	0	1	0	0		1		M√©xico		0	3	1	1	1	25-49 y	1	0	15	0	1
28/04/20	007b21	1	9	9	1	9	9	16	1	08/03/20	07/03/20		0	1			52	0	0	31	1	0	0	0	0	0	0	0	0	0	0	0	0	1	1		M√©xico		0	0	1	8	5	25-49 y	1	0	52	0	1
28/04/20	051fee	2	4	25	2	25	25	1	1	20/04/20	18/04/20		0	2			10	0	0	45	1	0	0	0	0	0	0	0	0	0	0	0	0		1		M√©xico		0	0	0	8	1	25-49 y	1	0	10	0	1
28/04/20	00d9f5	1	6	21	2	21	21	63	2	18/04/20	11/04/20		0	7			17	0	1	49	1	0	0	0	0	0	0	0	0	0	1	0	0	1	1		M√©xico		0	1	0	7	2	25-49 y	1	0	17	0	1
28/04/20	0634f6	1	12	2	2	15	2	4	2	08/04/20	03/04/20	11/04/20	1	5	8	3	8	0	1	49	1	0	0	0	0	0	0	0	0	0	0	0	0		1		M√©xico		0	0	0	8	3	25-49 y	1	1	8	0	1
28/04/20	09ebd1	1	12	9	2	9	9	14	1	20/04/20	17/04/20		0	3			11	0	0	41	1	0	0	1	0	0	0	1	0	0	0	0	0	1	1		M√©xico		0	2	0	2	3	25-49 y	1	0	11	0	1
28/04/20	168bbf	1	12	28	2	28	28	41	1	20/04/20	18/04/20		0	2			10	0	0	26	1	0	0	0	0	0	0	0	0	0	0	0	0	1	1		M√©xico		0	0	0	8	3	25-49 y	1	0	10	0	1
28/04/20	139796	2	4	30	2	30	30	97	1	21/04/20	10/04/20		0	11			18	0	0	44	1	0	0	0	0	0	0	0	0	0	0	0	0		1		M√©xico		0	0	1	8	1	25-49 y	1	0	18	0	1
28/04/20	155ea3	2	12	9	2	9	9	13	1	17/04/20	16/04/20		0	1			12	0	0	38	1	0	0	1	0	0	0	0	0	0	0	0	0	1	1		M√©xico		0	1	1	4	3	25-49 y	1	0	12	0	1
28/04/20	07944f	2	9	15	1	15	9	4	1	10/04/20	03/04/20		0	7			25	0	0	28	1	0	0	0	0	0	0	0	0	0	0	0	0	1	1		M√©xico		0	0	1	8	5	25-49 y	1	0	25	0	1
28/04/20	40045	2	4	23	2	31	23	8	1	17/04/20	13/04/20		0	4			15	0	0	41	1	0	0	1	0	0	0	1	0	0	1	0	0		1		M√©xico		0	3	1	1	1	25-49 y	1	0	15	0	1
28/04/20	138de2	2	12	31	2	99	31	50	2	01/04/20	24/03/20	06/04/20	1	8	13	5	13	1	1	46	0	0	0	0	0	0	0	0	0	0	0	0	0	1	1	1	Grecia	Grecia	1	0	1	8	3	25-49 y	1	1	13	0	1
28/04/20	073f76	2	4	15	1	15	15	60	1	31/03/20	30/03/20		0	1			29	0	0	25	1	0	0	0	0	0	0	0	0	0	0	0	0		1		M√©xico		0	0	0	8	1	25-49 y	1	0	29	0	1
28/04/20	02ffde	2	10	9	2	9	15	24	2	08/04/20	25/03/20		0	14			34	0	0	38	1	0	0	0	0	0	0	1	0	0	1	0	0	0	1		M√©xico		0	2	1	5	4	25-49 y	1	0	34	0	1
28/04/20	00b7ff	1	4	9	1	13	9	7	2	18/04/20	10/04/20		0	8			18	0	1	40	1	0	0	0	0	0	0	0	0	0	0	0	0		1		M√©xico		0	0	0	8	1	25-49 y	1	0	18	0	1
28/04/20	1cce98	1	12	27	2	27	27	4	1	24/03/20	17/03/20		0	7			42	0	0	32	1	0	0	1	0	0	0	0	0	0	0	0	0	1	1		M√©xico		0	1	1	4	3	25-49 y	1	0	42	0	1
28/04/20	0138c6	1	12	9	2	9	15	25	1	23/04/20	20/04/20		0	3			8	0	0	47	1	0	0	0	0	0	0	1	0	0	1	0	0	1	1		M√©xico		0	2	0	5	3	25-49 y	1	0	8	0	1
28/04/20	0a3799	1	4	15	1	9	9	7	2	18/04/20	13/04/20		0	5			15	0	0	34	1	0	0	1	0	0	0	0	0	0	1	0	0		1		M√©xico		0	2	1	3	1	25-49 y	1	0	15	0	1
28/04/20	06af79	1	4	3	2	25	3	8	1	03/04/20	01/04/20		0	2			27	0	0	37	1	0	0	1	0	0	0	1	0	0	0	0	0		1		M√©xico		0	2	1	2	1	25-49 y	1	0	27	0	1
28/04/20	1e5925	2	4	28	2	28	28	22	2	16/04/20	13/04/20		0	3			15	0	0	34	1	0	0	0	0	0	0	0	0	0	1	0	0		1		M√©xico		0	1	0	7	1	25-49 y	1	0	15	0	1
28/04/20	1b2ce3	2	12	11	2	11	11	27	1	17/04/20	15/04/20		0	2			13	0	0	38	1	0	0	0	0	0	0	0	0	0	0	0	0	0	1		M√©xico		0	0	0	8	3	25-49 y	1	0	13	0	1
28/04/20	25750	2	12	31	1	20	31	37	1	21/04/20	19/04/20		0	2			9	0	0	26	1	0	0	0	0	0	0	0	0	0	0	0	0	1	1		M√©xico		0	0	1	8	3	25-49 y	1	0	9	0	1
28/04/20	0c42f4	1	12	21	2	15	21	114	2	13/04/20	12/04/20		0	1			16	0	1	43	1	0	0	0	0	0	0	0	0	0	0	0	0	0	1		M√©xico		0	0	0	8	3	25-49 y	1	0	16	0	1
28/04/20	0f40d4	1	4	15	2	9	15	120	1	19/04/20	18/04/20		0	1			10	0	0	41	1	0	0	0	0	0	0	0	0	0	0	0	0		1		M√©xico		0	0	1	8	1	25-49 y	1	0	10	0	1
28/04/20	0c7a0f	1	6	30	2	30	30	193	1	25/04/20	23/04/20		0	2			5	0	0	32	1	0	0	0	0	0	0	0	0	0	0	0	0	1	1		M√©xico		0	0	1	8	2	25-49 y	1	0	5	0	1
28/04/20	0fdc9c	2	12	2	1	11	2	4	1	14/04/20	11/04/20		0	3			17	0	0	41	1	0	0	0	0	0	0	1	0	0	0	0	1	1	1		M√©xico		0	1	1	6	3	25-49 y	1	0	17	0	1
28/04/20	0dfe9e	1	12	12	2	12	12	29	2	28/03/20	18/03/20		0	10			41	0	1	45	1	0	0	0	0	0	0	1	0	0	0	0	0	0	1		M√©xico		0	1	1	6	3	25-49 y	1	0	41	0	1
28/04/20	03fe1a	2	6	25	1	25	25	6	1	14/04/20	31/03/20		0	14			28	0	0	28	1	0	0	0	0	0	0	0	0	0	0	0	0		1		M√©xico		0	0	1	8	2	25-49 y	1	0	28	0	1
28/04/20	186754	1	12	26	2	2	26	55	2	04/04/20	31/03/20		0	4			28	0	1	45	1	0	0	0	0	0	0	0	0	0	0	0	0	0	1		M√©xico		0	0	0	8	3	25-49 y	1	0	28	0	1
28/04/20	027fdd	1	4	9	2	9	9	8	2	08/04/20	03/04/20		0	5			25	0	0	46	1	0	0	0	0	0	0	0	0	0	0	0	0		1		M√©xico		0	0	1	8	1	25-49 y	1	0	25	0	1
28/04/20	087d27	1	12	31	2	31	31	50	1	20/04/20	18/04/20		0	2			10	0	0	31	1	0	0	0	0	0	0	0	0	0	0	0	0	1	1		M√©xico		0	0	0	8	3	25-49 y	1	0	10	0	1
28/04/20	1c96b8	2	4	30	2	30	30	193	1	21/04/20	18/04/20		0	3			10	0	0	34	1	0	0	0	0	0	0	0	0	0	0	0	0		1		M√©xico		0	0	1	8	1	25-49 y	1	0	10	0	1
28/04/20	04c766	2	12	5	1	5	5	30	1	18/03/20	18/03/20		0	0			41	0	0	42	1	0	0	1	0	0	0	0	0	0	1	0	0	0	1		M√©xico		0	2	1	3	3	25-49 y	1	0	41	0	1
28/04/20	176013	1	12	2	1	2	2	2	1	16/04/20	11/04/20		0	5			17	0	0	32	1	0	0	0	0	0	0	0	0	0	0	0	0	1	1		M√©xico		0	0	0	8	3	25-49 y	1	0	17	0	1
28/04/20	07c8bf	2	4	30	2	30	30	28	1	20/04/20	15/04/20		0	5			13	0	0	25	1	0	0	0	0	0	0	0	0	0	0	0	0		1		M√©xico		0	0	1	8	1	25-49 y	1	0	13	0	1
28/04/20	110a76	2	4	27	1	21	27	4	1	03/04/20	31/03/20		0	3			28	0	0	25	1	0	0	0	0	0	0	0	1	0	0	0	0		1		M√©xico		0	0	1	8	1	25-49 y	1	0	28	0	1
28/04/20	102490	2	4	16	1	16	16	53	1	23/04/20	18/04/20		0	5			10	0	0	29	1	0	0	1	0	0	0	1	0	0	1	0	0		1		M√©xico		0	3	1	1	1	25-49 y	1	0	10	0	1
28/04/20	07a7f5	1	4	25	1	25	25	6	1	20/04/20	18/04/20		0	2			10	0	0	35	1	0	0	0	0	0	0	0	0	0	0	0	0		1		M√©xico		0	0	1	8	1	25-49 y	1	0	10	0	1
28/04/20	14c29c	1	12	7	2	7	7	19	1	03/04/20	02/04/20		0	1			26	0	1	44	1	0	0	0	0	0	0	0	0	0	1	0	0	1	1		M√©xico		0	1	0	7	3	25-49 y	1	0	26	0	1
28/04/20	199846	2	4	9	2	99	9	2	1	21/04/20	16/04/20		0	5			12	0	0	42	0	0	0	0	0	0	0	0	0	0	0	0	0		1		Venezuela		0	0	1	8	1	25-49 y	1	0	12	0	1
28/04/20	01f10d	1	4	31	2	31	31	50	1	22/04/20	21/04/20		0	1			7	0	0	43	1	0	0	0	0	0	0	0	0	0	0	0	0		1		M√©xico		0	0	1	8	1	25-49 y	1	0	7	0	1
28/04/20	10af1f	2	4	9	1	9	15	31	1	08/04/20	01/04/20		0	7			27	0	0	36	1	0	0	0	0	0	0	0	0	0	0	0	0		1		M√©xico		0	0	1	8	1	25-49 y	1	0	27	0	1
28/04/20	1347dc	2	12	24	2	24	24	32	1	16/04/20	13/04/20		0	3			15	0	0	30	1	0	0	1	0	0	0	1	0	0	1	0	0	1	1		M√©xico		0	3	0	1	3	25-49 y	1	0	15	0	1
28/04/20	0d955f	1	4	9	1	9	15	104	1	21/04/20	19/04/20		0	2			9	0	0	42	1	0	0	0	0	0	0	0	0	0	0	0	0		1		M√©xico		0	0	1	8	1	25-49 y	1	0	9	0	1
28/04/20	059ca4	1	4	29	2	29	29	13	2	02/04/20	23/03/20		0	10			36	0	1	38	1	0	0	0	0	0	0	1	0	0	0	0	1		1		M√©xico		0	1	1	6	1	25-49 y	1	0	36	0	1
28/04/20	1c1545	2	12	9	1	9	15	58	1	09/04/20	04/04/20		0	5			24	0	0	26	1	0	0	0	0	0	0	0	0	0	0	0	0	1	1		M√©xico		0	0	1	8	3	25-49 y	1	0	24	0	1
28/04/20	0f2f2b	2	12	12	1	12	9	14	1	21/04/20	16/04/20		0	5			12	0	0	30	1	0	0	1	0	0	0	0	0	0	0	0	0	0	1		M√©xico		0	1	0	4	3	25-49 y	1	0	12	0	1
28/04/20	1294bf	2	4	2	2	30	2	4	2	14/04/20	07/04/20		0	7			21	0	1	41	1	0	0	0	0	0	0	0	0	0	0	0	0		1		M√©xico		0	0	1	8	1	25-49 y	1	0	21	0	1
28/04/20	1.57E+100	2	4	9	2	12	9	16	1	17/04/20	14/04/20		0	3			14	0	0	31	1	0	0	1	0	0	0	0	0	0	0	0	0		1		M√©xico		0	1	1	4	1	25-49 y	1	0	14	0	1
28/04/20	0209b6	2	4	2	2	26	26	55	1	17/04/20	16/04/20		0	1			12	0	0	36	1	0	0	1	0	0	0	1	0	0	1	0	0		1		M√©xico		0	3	1	1	1	25-49 y	1	0	12	0	1
28/04/20	1a92fe	2	12	9	2	9	9	10	1	21/04/20	18/04/20		0	3			10	0	0	37	1	0	0	0	0	0	0	0	0	0	0	0	0	1	1		M√©xico		0	0	0	8	3	25-49 y	1	0	10	0	1
28/04/20	1677ce	2	4	15	1	9	15	81	1	17/04/20	16/04/20		0	1			12	0	1	37	1	0	0	0	0	0	0	0	0	0	1	0	0		1		M√©xico		0	1	1	7	1	25-49 y	1	0	12	0	1
28/04/20	18b3d4	1	12	9	2	9	9	12	2	02/04/20	26/03/20		0	7			33	0	1	25	1	0	0	0	0	0	0	0	0	0	0	0	0	0	1		M√©xico		0	0	1	8	3	25-49 y	1	0	33	0	1
28/04/20	0c1f6c	2	12	30	1	16	30	28	1	19/04/20	10/04/20		0	9			18	0	0	45	1	0	0	0	1	0	0	0	0	0	1	0	0	1	1		M√©xico		0	2	1	7	3	25-49 y	1	0	18	0	1
28/04/20	0c6ea0	1	12	9	2	9	9	6	2	06/04/20	31/03/20		0	6			28	0	1	31	1	0	0	0	0	0	0	0	0	0	0	0	0	0	1		M√©xico		0	0	1	8	3	25-49 y	1	0	28	0	1
28/04/20	15bc03	1	12	9	1	9	9	11	1	22/04/20	10/04/20		0	12			18	0	0	45	1	0	0	1	0	0	0	0	0	0	0	0	0	1	1		M√©xico		0	1	0	4	3	25-49 y	1	0	18	0	1
28/04/20	00aff6	2	4	2	2	7	2	4	2	17/04/20	12/04/20		0	5			16	0	1	48	1	0	0	0	0	0	0	0	0	0	0	0	0		1		M√©xico		0	0	0	8	1	25-49 y	1	0	16	0	1
28/04/20	04be6b	2	12	19	1	19	19	6	1	14/04/20	12/04/20		0	2			16	0	0	28	1	0	0	1	0	0	0	1	0	0	0	0	0	0	1		M√©xico		0	2	1	2	3	25-49 y	1	0	16	0	1
28/04/20	118012	1	12	18	2	18	18	6	1	09/04/20	05/04/20		0	4			23	0	0	27	1	0	0	0	0	0	0	0	0	0	0	0	0		1		M√©xico		0	0	1	8	3	25-49 y	1	0	23	0	1
28/04/20	0164de	2	12	9	1	12	9	7	1	24/04/20	20/04/20		0	4			8	0	0	46	1	0	0	1	0	0	1	1	0	0	1	0	0	1	1		M√©xico		0	3	1	1	3	25-49 y	1	0	8	0	1
28/04/20	05300f	1	3	19	1	19	19	39	1	12/04/20	10/04/20		0	2			18	0	0	44	1	0	0	0	0	0	0	0	0	0	0	0	0	0	1		M√©xico		0	0	0	8	4	25-49 y	1	0	18	0	1
28/04/20	0b7d8a	1	12	31	2	31	31	50	1	05/04/20	31/03/20		0	5			28	0	0	26	1	0	0	0	1	0	0	0	0	0	0	0	0	0	1		M√©xico		0	1	1	8	3	25-49 y	1	0	28	0	1
28/04/20	1b25f3	1	4	2	1	18	2	4	1	17/04/20	10/04/20		0	7			18	0	0	45	1	0	0	0	0	0	0	0	0	0	0	0	0		1		M√©xico		0	0	1	8	1	25-49 y	1	0	18	0	1
28/04/20	07c138	1	12	9	2	15	15	58	2	20/04/20	15/04/20		0	5			13	1	1	47	1	0	0	0	0	1	0	1	0	0	1	0	0	0	1		M√©xico		0	3	0	5	3	25-49 y	1	0	13	0	1
28/04/20	135c95	2	4	9	1	7	15	58	1	23/04/20	17/04/20		0	6			11	0	0	32	1	0	0	0	0	0	0	0	0	0	0	0	0		1		M√©xico		0	0	0	8	1	25-49 y	1	0	11	0	1
28/04/20	0b7cc2	1	12	23	2	23	23	5	1	30/03/20	23/03/20		0	7			36	0	0	30	1	0	0	0	0	1	0	0	0	0	0	0	0	0	1		M√©xico		0	1	0	8	3	25-49 y	1	0	36	0	1
28/04/20	128adb	2	4	9	2	9	15	57	2	06/04/20	06/04/20		0	0			22	0	1	45	1	0	0	0	0	0	0	0	0	0	0	1	0		1		M√©xico		0	1	0	8	1	25-49 y	1	0	22	0	1
28/04/20	0a0270	2	12	21	1	21	21	114	2	04/04/20	01/04/20		0	3			27	0	1	26	1	0	0	0	0	1	0	0	0	0	1	0	0	0	1		M√©xico		0	2	1	7	3	25-49 y	1	0	27	0	1
28/04/20	1419c9	1	4	15	1	15	15	104	1	22/04/20	18/04/20		0	4			10	0	0	37	1	0	0	0	0	0	0	1	0	0	0	0	0		1		M√©xico		0	1	0	6	1	25-49 y	1	0	10	0	1
28/04/20	0da4d3	2	12	29	2	17	29	43	1	25/04/20	20/04/20		0	5			8	0	0	40	1	0	1	0	0	0	0	0	0	0	1	0	1	1	1		M√©xico		0	1	1	7	3	25-49 y	1	0	8	0	1
28/04/20	1268aa	2	4	15	1	15	15	31	1	17/04/20	15/04/20		0	2			13	0	0	28	1	0	0	0	0	0	0	1	0	0	0	0	0		1		M√©xico		0	1	1	6	1	25-49 y	1	0	13	0	1
28/04/20	10133	2	4	26	1	26	26	55	1	23/03/20	12/03/20		0	11			47	0	1	27	1	0	0	0	0	0	0	0	0	0	0	0	0		1		M√©xico		0	0	1	8	1	25-49 y	1	0	47	0	1
28/04/20	1b1f39	2	12	15	1	9	9	10	1	14/04/20	12/04/20		0	2			16	0	1	49	1	0	0	0	0	0	0	1	0	0	0	0	0	1	1		M√©xico		0	1	0	6	3	25-49 y	1	0	16	0	1
28/04/20	0899cf	1	12	21	2	21	21	114	2	21/03/20	12/03/20		0	9			47	0	1	27	1	0	0	0	0	0	0	0	0	0	1	0	0	0	1		M√©xico		0	1	1	7	3	25-49 y	1	0	47	0	1
28/04/20	0642b5	1	4	25	1	25	25	6	1	16/04/20	13/04/20		0	3			15	0	0	35	1	0	0	0	0	0	0	0	0	0	0	0	0		1		M√©xico		0	0	0	8	1	25-49 y	1	0	15	0	1
28/04/20	1dd878	1	4	25	1	25	25	6	1	13/04/20	09/04/20		0	4			19	0	0	35	1	0	0	0	0	0	1	1	0	0	0	0	0		1		M√©xico		0	1	0	6	1	25-49 y	1	0	19	0	1
28/04/20	1ae373	2	12	13	2	9	13	52	1	26/03/20	21/03/20	08/04/20	1	5	18	13	18	0	1	47	1	0	0	0	0	0	0	0	0	0	0	0	0	0	1		M√©xico		0	0	1	8	3	25-49 y	1	1	18	0	1
28/04/20	19d77e	2	4	15	1	15	9	6	1	21/04/20	18/04/20		0	3			10	0	0	37	1	0	0	1	0	0	0	1	0	0	1	0	0		1		M√©xico		0	3	1	1	1	25-49 y	1	0	10	0	1
28/04/20	0769ca	1	12	15	2	15	9	2	2	09/04/20	08/04/20		0	1			20	0	0	29	1	0	0	0	0	0	0	0	0	0	1	0	0	1	1		M√©xico		0	1	1	7	3	25-49 y	1	0	20	0	1
28/04/20	0cd078	1	12	9	2	9	9	10	1	18/03/20	16/03/20		0	2			43	0	0	44	1	0	0	0	0	0	0	0	0	0	1	0	1	1	1		M√©xico		0	1	1	7	3	25-49 y	1	0	43	0	1
28/04/20	1dba52	2	9	15	2	15	9	7	2	24/04/20	21/04/20		0	3			7	0	1	39	1	0	0	0	0	0	0	0	0	0	0	0	0	0	1		M√©xico		0	0	1	8	5	25-49 y	1	0	7	0	1
28/04/20	093ebd	1	4	30	2	30	30	39	1	21/04/20	17/04/20		0	4			11	0	0	35	1	0	0	0	0	0	0	0	0	0	1	0	0		1		M√©xico		0	1	1	7	1	25-49 y	1	0	11	0	1
28/04/20	0ef571	1	12	9	2	9	9	6	1	11/04/20	09/04/20		0	2			19	0	0	40	1	0	0	0	0	0	0	1	0	0	0	0	0	0	1		M√©xico		0	1	0	6	3	25-49 y	1	0	19	0	1
28/04/20	182440	2	9	9	1	9	9	12	1	12/04/20	08/04/20		0	4			20	0	0	30	1		0	0	0	0	0	0	0	0	0	0	0		1		M√©xico		0	0	1	8	5	25-49 y	1	0	20	0	1
28/04/20	0379dd	2	12	9	1	9	9	11	1	22/04/20	20/04/20		0	2			8	0	0	44	1	0	0	0	0	0	0	0	0	0	0	0	0	1	1		M√©xico		0	0	0	8	3	25-49 y	1	0	8	0	1
28/04/20	1a1739	1	4	23	2	31	23	5	1	21/04/20	15/04/20		0	6			13	0	0	36	1	0	0	1	0	0	0	0	0	0	0	0	0		1		M√©xico		0	1	0	4	1	25-49 y	1	0	13	0	1
28/04/20	12ab6d	2	99	21	1	21	21	47	1	20/04/20	10/04/20		0	10			18	0	0	32	1	0	0	0	0	0	0	0	0	0	0	0	0		1		M√©xico		0	0	1	8		25-49 y	1	0	18	0	1
28/04/20	1d259c	2	4	9	2	9	9	15	2	28/03/20	28/03/20		0	0			31	0	0	35	1	0	0	0	0	0	0	0	0	0	1	0	0		1		M√©xico		0	1	0	7	1	25-49 y	1	0	31	0	1
28/04/20	34852	2	12	8	2	9	8	37	2	15/04/20	10/04/20		0	5			18	0	1	36	1	0	0	0	0	0	0	1	0	0	1	0	0		1		M√©xico		1	2	1	5	3	25-49 y	1	0	18	0	1
28/04/20	011df1	1	9	9	2	9	9	12	2	23/04/20	15/04/20		0	8			13	0	1	46	1	0	0	0	0	0	0	0	0	0	0	0	0		1		M√©xico		0	0	0	8	5	25-49 y	1	0	13	0	1
28/04/20	13bca3	2	12	9	2	15	15	33	2	04/04/20	26/03/20		0	9			33	0	1	42	1	0	0	0	0	0	0	0	0	0	0	0	0	0	1		M√©xico		0	0	1	8	3	25-49 y	1	0	33	0	1
28/04/20	08b59a	2	12	13	2	9	13	69	2	26/04/20	21/04/20		0	5			7	0	1	42	1	0	0	0	0	0	0	0	0	0	0	0	0	0	1		M√©xico		0	0	1	8	3	25-49 y	1	0	7	0	1
28/04/20	02af95	1	4	15	1	9	9	5	1	30/03/20	25/03/20		0	5			34	0	0	29	1	0	0	0	0	0	0	0	0	0	0	0	0		1		M√©xico		0	0	1	8	1	25-49 y	1	0	34	0	1
28/04/20	1121f4	2	4	15	1	21	9	17	1	20/04/20	20/04/20		0	0			8	0	0	49	1	0	0	0	0	0	0	0	0	0	0	0	0		1		M√©xico		0	0	1	8	1	25-49 y	1	0	8	0	1
28/04/20	0e9a16	2	4	23	2	27	23	5	1	14/04/20	09/04/20		0	5			19	0	0	42	1	0	0	0	0	0	0	0	0	0	0	0	0		1		M√©xico		0	0	0	8	1	25-49 y	1	0	19	0	1
28/04/20	151d5e	1	4	15	2	9	15	39	1	10/04/20	08/04/20		0	2			20	0	0	34	1	0	0	0	0	0	0	1	0	0	0	0	0		1		M√©xico		0	1	1	6	1	25-49 y	1	0	20	0	1
28/04/20	18aa93	2	4	25	2	25	25	6	2	09/04/20	05/04/20		0	4			23	0	0	40	1	0	0	0	0	0	0	0	0	0	0	0	0		1		M√©xico		0	0	1	8	1	25-49 y	1	0	23	0	1
28/04/20	08dc39	1	12	2	1	30	2	4	2	14/04/20	10/04/20		0	4			18	0	0	39	1	0	0	0	0	0	0	0	0	0	0	0	0	0	1		M√©xico		0	0	1	8	3	25-49 y	1	0	18	0	1
28/04/20	0cafcc	2	4	9	1	9	9	3	1	19/04/20	17/04/20		0	2			11	0	0	35	1	0	0									0	0		1		M√©xico		0	0	0		1	25-49 y	1	0	11	0	1
28/04/20	13cabf	2	12	9	2	9	9	7	1	21/04/20	15/04/20		0	6			13	0	0	39	1	0	0	0	0	0	0	0	0	0	0	0	0	0	1		M√©xico		0	0	1	8	3	25-49 y	1	0	13	0	1
28/04/20	1a670e	2	4	15	1	15	15	39	1	16/04/20	13/04/20		0	3			15	0	0	40	1	0	0	0	0	0	0	1	0	0	1	0	0		1		M√©xico		0	2	1	5	1	25-49 y	1	0	15	0	1
28/04/20	14a6f2	1	12	23	1	30	23	5	2	21/04/20	17/04/20		0	4			11	0	1	40	1	0	0	0	0	0	0	0	0	0	0	0	0	0	1		M√©xico		1	0	1	8	3	25-49 y	1	0	11	0	1
28/04/20	16aa40	2	12	21	2	21	21	191	1	02/04/20	25/03/20		0	8			34	0	0	43	1	0	0	0	0	0	0	0	0	0	1	0	0	1	1		M√©xico		0	1	1	7	3	25-49 y	1	0	34	0	1
28/04/20	1cc303	2	9	25	2	25	25	6	2	10/04/20	04/04/20		0	6			24	0	1	44	1	0	0	0	0	1	0	0	1	0	0	0	0	0	1		M√©xico		1	1	1	8	5	25-49 y	1	0	24	0	1
28/04/20	1.70E+33	2	9	15	2	15	15	104	1	25/04/20	24/04/20		0	1			4	0	0	37	1	0	0	0	0	0	0	0	0	0	1	0	0	0	1		M√©xico		0	1	0	7	5	25-49 y	1	0	4	0	1
28/04/20	14e887	2	9	9	2	9	9	12	1	11/04/20	06/04/20		0	5			22	0	0	34	1	0	0	0	0	0	0	0	0	0	0				1		M√©xico		0	0	1	8	5	25-49 y	1	0	22	0	1
28/04/20	0ef40c	2	6	9	2	9	9	11	2	09/04/20	02/04/20		0	7			26	0	0	36	1	0	0	0	0	0	0	0	0	0	0	0	0	1	1		M√©xico		0	0	0	8	2	25-49 y	1	0	26	0	1
[truncated: 14,753 more rows]
[truncated: 13 more columns]
